# Supplementary material for: Ecology and allometry predict the evolution of avian developmental durations
Source: Nat Commun. 2020 May 14;11:2383. doi: 10.1038/s41467-020-16257-x (PMC7224302; doi:10.1038/s41467-020-16257-x)
Supplement: Supplementary file 3 — Source Data [file 41467_2020_16257_MOESM3_ESM.xlsx]

## Sheet: Figure 1
Species	Stage	Hours
Agelaius phoeniceus	7	24
Agelaius phoeniceus	9	30
Agelaius phoeniceus	10	36
Agelaius phoeniceus	11	42
Agelaius phoeniceus	12	48
Agelaius phoeniceus	15	54
Agelaius phoeniceus	17	60
Agelaius phoeniceus	18	72
Agelaius phoeniceus	18	66
Agelaius phoeniceus	20	78
Agelaius phoeniceus	21	84
Agelaius phoeniceus	23	96
Agelaius phoeniceus	34	216
Agelaius phoeniceus	38	288
Aix sponsa	1	0
Aix sponsa	7	48
Aix sponsa	17	96
Aix sponsa	24	144
Aix sponsa	27	192
Aix sponsa	32	240
Aix sponsa	35	288
Aix sponsa	36	336
Aix sponsa	37	384
Aix sponsa	38	480
Aix sponsa	38	432
Aix sponsa	39	528
Aix sponsa	41	576
Aix sponsa	45	672
Aix sponsa	46	720
Anas platyrhynchos	4	32
Anas platyrhynchos	8	36
Anas platyrhynchos	8.5	45
Anas platyrhynchos	11	50
Anas platyrhynchos	12.5	54
Anas platyrhynchos	14	60
Anas platyrhynchos	16	77
Anas platyrhynchos	19	80
Anas platyrhynchos	20	95
Anas platyrhynchos	23	120
Anas platyrhynchos	26	144
Anas platyrhynchos	28	168
Anas platyrhynchos	30	192
Anas platyrhynchos	33	216
Anas platyrhynchos	35	240
Anas platyrhynchos	37	264
Anas platyrhynchos	39	408
Anas platyrhynchos	40	432
Anas platyrhynchos	41	504
Anas platyrhynchos	43	576
Branta canadensis	1	0
Branta canadensis	14	72
Branta canadensis	24	144
Branta canadensis	30	216
Branta canadensis	36	288
Branta canadensis	38	360
Branta canadensis	39	432
Branta canadensis	41	504
Branta canadensis	43	576
Branta canadensis	45	648
Colinus virginianus	24	120
Colinus virginianus	26	144
Colinus virginianus	28	168
Colinus virginianus	30	192
Colinus virginianus	34	216
Colinus virginianus	36	264
Colinus virginianus	36	240
Colinus virginianus	37	288
Colinus virginianus	38	312
Colinus virginianus	39	336
Colinus virginianus	40	384
Colinus virginianus	40	360
Colinus virginianus	41	408
Colinus virginianus	42	456
Colinus virginianus	42	432
Colinus virginianus	43	480
Colinus virginianus	44	516
Colinus virginianus	45	552
Columba livia	1	3
Columba livia	3	10
Columba livia	5	14
Columba livia	6	17
Columba livia	7	18
Columba livia	7.5	20
Columba livia	8	23
Columba livia	8	21
Columba livia	9	26
Columba livia	10.5	27
Columba livia	12	28
Columba livia	13	29
Columba livia	14	32
Columba livia	14.5	38
Columba livia	15	42
Columba livia	16	45
Columba livia	17	51
Columba livia	20	58.5
Columba livia	21	66
Columba livia	23	82.5
Columba livia	25	96
Columba livia	27	120
Columba livia	29	132
Columba livia	30	144
Columba livia	31	156
Columba livia	32	168
Columba livia	33	180
Columba livia	34	192
Columba livia	35	216
Columba livia	35	204
Columba livia	36	240
Columba livia	36	228
Columba livia	37	264
Columba livia	37	252
Columba livia	38	276
Columba livia	39	288
Columba livia	40	312
Columba livia	40	300
Columba livia	40.5	324
Columba livia	41	336
Columba livia	42	360
Columba livia	43	384
Columba livia	44.5	408
Coturnix japonica	3	12
Coturnix japonica	4	18.5
Coturnix japonica	5	20.5
Coturnix japonica	6	24.5
Coturnix japonica	7	24.5
Coturnix japonica	8	27.5
Coturnix japonica	9	31
Coturnix japonica	10	35.5
Coturnix japonica	11	42.5
Coturnix japonica	12	42.5
Coturnix japonica	13	47
Coturnix japonica	14	50.5
Coturnix japonica	15	52.5
Coturnix japonica	16	53.5
Coturnix japonica	17	59
Coturnix japonica	18.5	72
Coturnix japonica	20.5	84
Coturnix japonica	23	96
Coturnix japonica	25	108
Coturnix japonica	26	114
Coturnix japonica	27	120
Coturnix japonica	28	132
Coturnix japonica	29	138
Coturnix japonica	30	150
Coturnix japonica	31	156
Coturnix japonica	32.5	168
Coturnix japonica	34	182.4
Coturnix japonica	35	198
Coturnix japonica	36	204
Coturnix japonica	37	228
Coturnix japonica	38	234
Coturnix japonica	39	258
Coturnix japonica	40	264
Coturnix japonica	41	276
Coturnix japonica	42	300
Coturnix japonica	43	336
Coturnix japonica	44	372
Coturnix japonica	45	390
Coturnix japonica	46	396
Dromaius novaehollandiae	1	28.8774
Dromaius novaehollandiae	1	24.0774
Dromaius novaehollandiae	1	20.2065
Dromaius novaehollandiae	1	19.4323
Dromaius novaehollandiae	1	18.0387
Dromaius novaehollandiae	1	3.17419
Dromaius novaehollandiae	1	2.55484
Dromaius novaehollandiae	1	1.93548
Dromaius novaehollandiae	1	1.47097
Dromaius novaehollandiae	1	0.232258
Dromaius novaehollandiae	1.98438	22.2194
Dromaius novaehollandiae	1.98438	20.9806
Dromaius novaehollandiae	1.98438	20.2065
Dromaius novaehollandiae	2.00625	32.129
Dromaius novaehollandiae	2.00625	27.6387
Dromaius novaehollandiae	2.00625	25.9355
Dromaius novaehollandiae	2.00625	25.1613
Dromaius novaehollandiae	2.00625	24.0774
Dromaius novaehollandiae	2.99063	51.0194
Dromaius novaehollandiae	2.99063	49.9355
Dromaius novaehollandiae	3.0125	75.0194
Dromaius novaehollandiae	3.0125	67.8968
Dromaius novaehollandiae	3.0125	64.0258
Dromaius novaehollandiae	3.0125	62.9419
Dromaius novaehollandiae	3.0125	60
Dromaius novaehollandiae	3.0125	46.9935
Dromaius novaehollandiae	3.0125	45.9097
Dromaius novaehollandiae	3.0125	44.5161
Dromaius novaehollandiae	3.0125	44.0516
Dromaius novaehollandiae	3.0125	40.1806
Dromaius novaehollandiae	3.0125	39.4065
Dromaius novaehollandiae	3.0125	38.0129
Dromaius novaehollandiae	3.0125	35.071
Dromaius novaehollandiae	3.0125	33.9871
Dromaius novaehollandiae	3.0125	22.9935
Dromaius novaehollandiae	3.975	97.0065
Dromaius novaehollandiae	3.99688	83.071
Dromaius novaehollandiae	3.99688	76.1032
Dromaius novaehollandiae	3.99688	75.0194
Dromaius novaehollandiae	3.99688	71.1484
Dromaius novaehollandiae	3.99688	67.8968
Dromaius novaehollandiae	3.99688	46.0645
Dromaius novaehollandiae	4.01875	62.0129
Dromaius novaehollandiae	4.01875	59.8452
Dromaius novaehollandiae	4.98125	96.8516
Dromaius novaehollandiae	4.98125	76.1032
Dromaius novaehollandiae	4.98125	75.0194
Dromaius novaehollandiae	4.98125	74.4
Dromaius novaehollandiae	4.98125	72.0774
Dromaius novaehollandiae	4.98125	61.0839
Dromaius novaehollandiae	4.98125	59.8452
Dromaius novaehollandiae	5.00312	43.8968
Dromaius novaehollandiae	5.9875	96.5419
Dromaius novaehollandiae	5.9875	90.0387
Dromaius novaehollandiae	5.9875	75.1742
Dromaius novaehollandiae	6.97187	72.0774
Dromaius novaehollandiae	6.97187	68.0516
Dromaius novaehollandiae	6.99375	96.0774
Dromaius novaehollandiae	6.99375	74.5548
Dromaius novaehollandiae	7.71563	91.8968
Dromaius novaehollandiae	7.7375	72.0774
Dromaius novaehollandiae	7.97813	82.9161
Dromaius novaehollandiae	8	96.5419
Dromaius novaehollandiae	8.21875	85.8581
Dromaius novaehollandiae	8.24062	92.8258
Dromaius novaehollandiae	8.24062	87.0968
Dromaius novaehollandiae	8.48125	88.0258
Dromaius novaehollandiae	8.7	92.5161
Dromaius novaehollandiae	8.71403	105.672
Dromaius novaehollandiae	8.72188	90.0387
Dromaius novaehollandiae	8.72188	88.9548
Dromaius novaehollandiae	8.72188	68.0516
Dromaius novaehollandiae	8.98438	90.9677
Dromaius novaehollandiae	9.24687	91.8968
Dromaius novaehollandiae	10.2248	115.906
Dromaius novaehollandiae	13.1835	120
Dromaius novaehollandiae	13.75	123.07
Dromaius novaehollandiae	14.4424	140.469
Dromaius novaehollandiae	14.6942	121.023
Dromaius novaehollandiae	14.6942	112.836
Dromaius novaehollandiae	15.1978	140.469
Dromaius novaehollandiae	16.9604	113.859
Dromaius novaehollandiae	17.9047	120
Dromaius novaehollandiae	19.9191	166.055
Dromaius novaehollandiae	20.9263	203.923
Dromaius novaehollandiae	21.9335	203.923
Dromaius novaehollandiae	23.9478	231.557
Dromaius novaehollandiae	23.9478	217.228
Dromaius novaehollandiae	31.9424	383.028
Dromaius novaehollandiae	35.9083	551.898
Dromaius novaehollandiae	38.9299	669.595
Dromaius novaehollandiae	40.9442	884.52
Dromaius novaehollandiae	42.9586	1061.58
Falco sparverius	2	24
Falco sparverius	4	48
Falco sparverius	6	72
Falco sparverius	8.5	96
Falco sparverius	16.5	120
Falco sparverius	21	144
Falco sparverius	23	168
Falco sparverius	26.5	192
Falco sparverius	28	216
Falco sparverius	29	240
Falco sparverius	30	264
Falco sparverius	32	288
Falco sparverius	35	336
Falco sparverius	36.5	360
Falco sparverius	38	432
Falco sparverius	39	504
Falco sparverius	40	552
Falco sparverius	41	600
Falco sparverius	42	624
Falco sparverius	44	648
Falco sparverius	45.5	672
Gallus gallus	1	0
Gallus gallus	2	6.5
Gallus gallus	3	12.5
Gallus gallus	4	18.5
Gallus gallus	5	20.5
Gallus gallus	6	24
Gallus gallus	7	24.5
Gallus gallus	8	27.5
Gallus gallus	9	31
Gallus gallus	10	35.5
Gallus gallus	11	42.5
Gallus gallus	12	47
Gallus gallus	13	50
Gallus gallus	14	51.5
Gallus gallus	15	52.5
Gallus gallus	16	53.5
Gallus gallus	17	58
Gallus gallus	18	67
Gallus gallus	19	70
Gallus gallus	20	71
Gallus gallus	21.5	84
Gallus gallus	23	90
Gallus gallus	24	96
Gallus gallus	25	108
Gallus gallus	26	114
Gallus gallus	27	120
Gallus gallus	28	132
Gallus gallus	29	144
Gallus gallus	30	156
Gallus gallus	31	168
Gallus gallus	32	180
Gallus gallus	33	186
Gallus gallus	34	192
Gallus gallus	35	204
Gallus gallus	36	240
Gallus gallus	37	264
Gallus gallus	38	288
Gallus gallus	39	312
Gallus gallus	40	336
Gallus gallus	41	360
Gallus gallus	42	384
Gallus gallus	43	408
Gallus gallus	44	432
Gallus gallus	45	468
Gallus gallus	46	492
Lonchura striata	1	0
Lonchura striata	3	28.8
Lonchura striata	3.5	30
Lonchura striata	4	36
Lonchura striata	5	36
Lonchura striata	6	40.08
Lonchura striata	7	43.2
Lonchura striata	8	48
Lonchura striata	9	52
Lonchura striata	10	54
Lonchura striata	11	55.92
Lonchura striata	12	64.08
Lonchura striata	13	66
Lonchura striata	14	72
Lonchura striata	15	78
Lonchura striata	16	79.92
Lonchura striata	17	88.08
Lonchura striata	18	90
Lonchura striata	19	96
Lonchura striata	20	103.92
Lonchura striata	21	108
Lonchura striata	22	112.08
Lonchura striata	23	120
Lonchura striata	24	126
Lonchura striata	25	132
Lonchura striata	26	138
Lonchura striata	27	144
Lonchura striata	28	151.92
Lonchura striata	29	160.08
Lonchura striata	30	168
Lonchura striata	31	175.92
Lonchura striata	34	216
Lonchura striata	35	223.92
Lonchura striata	36	240
Lonchura striata	36	232.08
Lonchura striata	37	276
Lonchura striata	37	264
Lonchura striata	38	312
Lonchura striata	38	288
Lonchura striata	39	360
Lonchura striata	39	336
Lonchura striata	40	408
Lonchura striata	40	384
Meleagris gallopavo	0.195	1.95153
Meleagris gallopavo	0.318	1.50879
Meleagris gallopavo	0.351	8.94126
Meleagris gallopavo	0.904	6.13146
Meleagris gallopavo	0.936	8.80765
Meleagris gallopavo	0.968	15.6456
Meleagris gallopavo	0.97	21.4423
Meleagris gallopavo	1.922	15.1499
Meleagris gallopavo	1.924	21.3182
Meleagris gallopavo	1.927	33.5061
Meleagris gallopavo	1.955	24.4403
Meleagris gallopavo	1.956	27.2643
Meleagris gallopavo	1.982	7.57114
Meleagris gallopavo	1.985	18.0498
Meleagris gallopavo	2.021	40.7915
Meleagris gallopavo	2.91	27.1402
Meleagris gallopavo	2.938	15.8448
Meleagris gallopavo	2.944	40.8152
Meleagris gallopavo	2.971	23.7232
Meleagris gallopavo	2.973	33.3844
Meleagris gallopavo	3.962	46.3408
Meleagris gallopavo	3.963	53.9211
Meleagris gallopavo	3.987	23.8979
Meleagris gallopavo	3.989	33.2618
Meleagris gallopavo	3.99	36.3831
Meleagris gallopavo	3.991	42.6257
Meleagris gallopavo	4.022	39.8025
Meleagris gallopavo	4.946	45.7715
Meleagris gallopavo	5	36
Meleagris gallopavo	5.006	35.8147
Meleagris gallopavo	5.007	41.2398
Meleagris gallopavo	5.931	45.7968
Meleagris gallopavo	5.932	48.4722
Meleagris gallopavo	5.962	43.1222
Meleagris gallopavo	5.965	55.1615
Meleagris gallopavo	5.991	36.1372
Meleagris gallopavo	5.999	71.6607
Meleagris gallopavo	6.049	24.2481
Meleagris gallopavo	6.919	54.8888
Meleagris gallopavo	6.954	71.6852
Meleagris gallopavo	6.977	43.1483
Meleagris gallopavo	6.978	47.3101
Meleagris gallopavo	7	48
Meleagris gallopavo	7.873	54.0215
Meleagris gallopavo	7.904	56.995
Meleagris gallopavo	7.933	47.7805
Meleagris gallopavo	7.963	45.2545
Meleagris gallopavo	7.969	71.7113
Meleagris gallopavo	8.859	59.5462
Meleagris gallopavo	8.889	53.8989
Meleagris gallopavo	8.891	62.3711
Meleagris gallopavo	8.92	56.8724
Meleagris gallopavo	8.924	71.5871
Meleagris gallopavo	8.926	79.6133
Meleagris gallopavo	8.948	45.4284
Meleagris gallopavo	8.949	48.5497
Meleagris gallopavo	9.934	47.9805
Meleagris gallopavo	9.936	55.4122
Meleagris gallopavo	9.967	58.8315
Meleagris gallopavo	9.968	63.4392
Meleagris gallopavo	10	66
Meleagris gallopavo	10.001	71.6148
Meleagris gallopavo	10.925	71.9358
Meleagris gallopavo	10.984	62.2762
Meleagris gallopavo	10.985	68.8161
Meleagris gallopavo	11.013	55.4398
Meleagris gallopavo	11.02	83.5316
Meleagris gallopavo	11.938	62.0034
Meleagris gallopavo	11.97	66.7605
Meleagris gallopavo	12.002	71.6662
Meleagris gallopavo	12.99	83.2849
Meleagris gallopavo	13.013	52.5186
Meleagris gallopavo	13.079	71.248
Meleagris gallopavo	13.97	62.0556
Meleagris gallopavo	13.971	67.1091
Meleagris gallopavo	14.006	86.135
Meleagris gallopavo	14.034	71.867
Meleagris gallopavo	14.035	77.5151
Meleagris gallopavo	14.036	81.8254
Meleagris gallopavo	14.957	71.7421
Meleagris gallopavo	14.991	84.674
Meleagris gallopavo	15.017	66.8388
Meleagris gallopavo	15.024	92.8496
Meleagris gallopavo	16.001	61.8105
Meleagris gallopavo	16.012	107.59
Meleagris gallopavo	16.034	71.6954
Meleagris gallopavo	16.069	89.012
Meleagris gallopavo	16.07	93.1738
Meleagris gallopavo	16.103	99.8631
Meleagris gallopavo	16.995	97.3592
Meleagris gallopavo	17.027	100.481
Meleagris gallopavo	17.028	107.17
Meleagris gallopavo	17.055	89.3346
Meleagris gallopavo	17.06	111.184
Meleagris gallopavo	17.087	95.1321
Meleagris gallopavo	17.953	110.909
Meleagris gallopavo	17.982	107.046
Meleagris gallopavo	17.985	119.382
Meleagris gallopavo	18.042	100.21
Meleagris gallopavo	18.072	97.2383
Meleagris gallopavo	18.999	111.234
Meleagris gallopavo	19.034	126.544
Meleagris gallopavo	19.063	119.113
Meleagris gallopavo	19.091	107.074
Meleagris gallopavo	20.021	136.23
Meleagris gallopavo	20.049	124.34
Meleagris gallopavo	20.077	111.113
Meleagris gallopavo	20.081	131.029
Meleagris gallopavo	20.14	117.951
Meleagris gallopavo	21.034	124.068
Meleagris gallopavo	21.1	143.095
Meleagris gallopavo	21.128	131.205
Meleagris gallopavo	21.13	138.042
Meleagris gallopavo	21.189	127.045
Meleagris gallopavo	21.191	134.922
Meleagris gallopavo	22.052	133.012
Meleagris gallopavo	22.054	142.822
Meleagris gallopavo	22.082	129.892
Meleagris gallopavo	22.085	142.972
Meleagris gallopavo	22.114	135.541
Meleagris gallopavo	22.115	138.067
Meleagris gallopavo	22.116	142.824
Meleagris gallopavo	22.178	142.974
Meleagris gallopavo	22.301	142.977
Meleagris gallopavo	23.098	130.215
Meleagris gallopavo	23.101	143.146
Meleagris gallopavo	23.127	123.527
Meleagris gallopavo	23.161	136.311
Meleagris gallopavo	23.165	154.593
Meleagris gallopavo	24.055	142.725
Meleagris gallopavo	24.09	159.967
Meleagris gallopavo	24.146	136.782
Meleagris gallopavo	24.149	148.078
Meleagris gallopavo	25.077	166.978
Meleagris gallopavo	25.1	136.806
Meleagris gallopavo	25.133	142.53
Meleagris gallopavo	25.136	154.94
Meleagris gallopavo	25.137	160.143
Meleagris gallopavo	25.163	142.605
Meleagris gallopavo	25.165	147.658
Meleagris gallopavo	26.093	166.558
Meleagris gallopavo	26.121	154.966
Meleagris gallopavo	26.217	173.25
Meleagris gallopavo	26.241	143.227
Meleagris gallopavo	27.017	171.636
Meleagris gallopavo	27.048	171.488
Meleagris gallopavo	27.079	171.637
Meleagris gallopavo	27.11	171.489
Meleagris gallopavo	27.112	182.191
Meleagris gallopavo	27.139	166.883
Meleagris gallopavo	27.141	171.49
Meleagris gallopavo	28.066	180.581
Meleagris gallopavo	28.069	190.242
Meleagris gallopavo	28.07	196.484
Meleagris gallopavo	28.812	207.354
Meleagris gallopavo	28.935	207.208
Meleagris gallopavo	29.089	207.361
Meleagris gallopavo	29.119	207.213
Meleagris gallopavo	29.146	190.418
Meleagris gallopavo	29.148	196.512
Meleagris gallopavo	29.152	215.091
Meleagris gallopavo	29.22	239.469
Meleagris gallopavo	30.137	214.671
Meleagris gallopavo	31.184	215.143
Meleagris gallopavo	31.219	233.277
Meleagris gallopavo	31.251	239.224
Meleagris gallopavo	32.169	214.871
Meleagris gallopavo	32.206	239.397
Meleagris gallopavo	33	240
Meleagris gallopavo	33.221	238.977
Meleagris gallopavo	33.289	262.909
Meleagris gallopavo	34	264
Meleagris gallopavo	34.215	275.566
Meleagris gallopavo	34.268	239.45
Meleagris gallopavo	34.304	262.786
Meleagris gallopavo	34.31	287.31
Meleagris gallopavo	35.326	287.337
Meleagris gallopavo	35.979	310.837
Meleagris gallopavo	36	300
Meleagris gallopavo	36.292	334.775
Meleagris gallopavo	37	360
Meleagris gallopavo	37.314	358.88
Meleagris gallopavo	37.333	311.021
Meleagris gallopavo	37.339	334.951
Meleagris gallopavo	38	384
Meleagris gallopavo	38.243	382.09
Meleagris gallopavo	38.361	358.61
Meleagris gallopavo	39	414
Meleagris gallopavo	39.351	382.119
Meleagris gallopavo	40	408
Numida meleagris	4	48
Numida meleagris	11	72
Numida meleagris	17	96
Numida meleagris	22	120
Numida meleagris	24	144
Numida meleagris	27	168
Numida meleagris	29	192
Numida meleagris	30	216
Numida meleagris	31	240
Numida meleagris	33	264
Numida meleagris	35	288
Numida meleagris	36	312
Numida meleagris	37	336
Numida meleagris	38	360
Numida meleagris	39	432
Numida meleagris	40	504
Numida meleagris	45	624
Cyanistes caeruleus	20.33	120
Cyanistes caeruleus	26.7	168
Cyanistes caeruleus	30.7	192
Cyanistes caeruleus	33.3	216
Cyanistes caeruleus	35.3	240
Cyanistes caeruleus	38	288
Cyanistes caeruleus	39.5	336
Parus major	19.3	120
Parus major	30	192
Parus major	35	240
Parus major	37	288
Parus major	39.5	336
Phalacrocorax auritus	1	0
Phalacrocorax auritus	3	24
Phalacrocorax auritus	5	48
Phalacrocorax auritus	10	72
Phalacrocorax auritus	13	96
Phalacrocorax auritus	20	120
Phalacrocorax auritus	23	144
Phalacrocorax auritus	25	168
Phalacrocorax auritus	26	192
Phalacrocorax auritus	27	216
Phalacrocorax auritus	28	240
Phalacrocorax auritus	31	264
Phalacrocorax auritus	34	288
Phalacrocorax auritus	35	312
Phalacrocorax auritus	36	336
Phalacrocorax auritus	37	360
Phalacrocorax auritus	38	384
Phalacrocorax auritus	39	408
Phalacrocorax auritus	40	432
Phalacrocorax auritus	42	504
Phalacrocorax auritus	45	552
Phalacrocorax auritus	46	624
Phasianus colchicus	8	24
Phasianus colchicus	12.5	48
Phasianus colchicus	20	72
Phasianus colchicus	22.5	96
Phasianus colchicus	25	120
Phasianus colchicus	26.5	144
Phasianus colchicus	28	168
Phasianus colchicus	29.5	192
Phasianus colchicus	32	216
Phasianus colchicus	33	240
Phasianus colchicus	34	264
Phasianus colchicus	36	288
Phasianus colchicus	37	336
Phasianus colchicus	37	312
Phasianus colchicus	38	360
Phasianus colchicus	39	384
Phasianus colchicus	40	408
Phasianus colchicus	41	432
Phasianus colchicus	42	456
Phasianus colchicus	43	480
Phasianus colchicus	44	504
Phasianus colchicus	45	528
Phasianus colchicus	46	552
Pygoscelis adeliae	3	72
Pygoscelis adeliae	3.5	96
Pygoscelis adeliae	4	102
Pygoscelis adeliae	5	114
Pygoscelis adeliae	6	126
Pygoscelis adeliae	7	138
Pygoscelis adeliae	8	144
Pygoscelis adeliae	9	150
Pygoscelis adeliae	11	162
Pygoscelis adeliae	12	168
Pygoscelis adeliae	13	168
Pygoscelis adeliae	14	192
Pygoscelis adeliae	15	222
Pygoscelis adeliae	16	228
Pygoscelis adeliae	17	246
Pygoscelis adeliae	19	252
Pygoscelis adeliae	20	276
Pygoscelis adeliae	23	300
Pygoscelis adeliae	24	312
Pygoscelis adeliae	25	336
Pygoscelis adeliae	26	372
Pygoscelis adeliae	28	372
Pygoscelis adeliae	31	396
Pygoscelis adeliae	33	420
Pygoscelis adeliae	34	444
Pygoscelis adeliae	35	492
Pygoscelis adeliae	36	516
Pygoscelis adeliae	36	504
Pygoscelis adeliae	37	552
Pygoscelis adeliae	37	516
Pygoscelis adeliae	38	588
Pygoscelis adeliae	38	576
Pygoscelis adeliae	39	636
Pygoscelis adeliae	39	624
Pygoscelis adeliae	40	684
Pygoscelis adeliae	40	660
Pygoscelis adeliae	41	720
Pygoscelis adeliae	42	768
Pygoscelis adeliae	43	792
Pygoscelis adeliae	44	828
Pygoscelis adeliae	45	864
Taeniopygia guttata	1.1	0
Taeniopygia guttata	3.1	24
Taeniopygia guttata	5	48
Taeniopygia guttata	11.8	72
Taeniopygia guttata	15.1	96
Taeniopygia guttata	20	120
Taeniopygia guttata	24.8	144
Taeniopygia guttata	25.9	168
Taeniopygia guttata	29.7	192
Taeniopygia guttata	34.7	240
Taeniopygia guttata	37	288
Taeniopygia guttata	39.7	336
Tyto alba	11	120
Tyto alba	14	137.838
Tyto alba	17	192.973
Tyto alba	19	180
Tyto alba	23	194.595
Tyto alba	24	210.811
Tyto alba	28	240
Tyto alba	31	312.973
Tyto alba	35	363.243
Tyto alba	36	421.622
Tyto alba	37	432.973
Tyto alba	40	668.108

## Sheet: Figure 2
binomial	Taxon_subgroup	log_incubation_d	log_fledging_d	log_developmental_d	prop_incubation_sqrt	log_adult_body_mass
Acanthagenys_rufogularis	Meliphagoidea	1.16137	1.21748	1.49136	0.683917	1.66087
Acanthisitta_chloris	Acanthisitti	1.29557	1.38471	1.64345	0.669973	0.827208
Acanthiza_apicalis	Meliphagoidea	1.29557	1.23045	1.56526	0.733086	0.878522
Acanthiza_chrysorrhoa	Meliphagoidea	1.2266	1.27989	1.55509	0.685098	0.969998
Acanthiza_inornata	Meliphagoidea	1.29003	1.25527	1.57403	0.72111	0.845098
Acanthiza_lineata	Meliphagoidea	1.17609	1.27875	1.53148	0.664211	0.843544
Acanthiza_pusilla	Meliphagoidea	1.26007	1.19033	1.52763	0.734887	0.881385
Acanthiza_reguloides	Meliphagoidea	1.21748	1.24055	1.5302	0.697657	0.886491
Acanthiza_uropygialis	Meliphagoidea	1.27875	1.27875	1.57978	0.707107	0.80448
Acanthorhynchus_tenuirostris	Meliphagoidea	1.15836	1.13672	1.44871	0.71586	1.00491
Accipiter_badius	ACCIPITRIFORMES	1.49485	1.50515	1.80106	0.702902	2.13218
Accipiter_bicolor	ACCIPITRIFORMES	1.54407	1.51851	1.83251	0.71743	2.50006
Accipiter_brevipes	ACCIPITRIFORMES	1.51188	1.64098	1.88224	0.652863	2.29001
Accipiter_chionogaster	ACCIPITRIFORMES	1.51851	1.38471	1.75778	0.759223	2.3724
Accipiter_cirrocephalus	ACCIPITRIFORMES	1.5563	1.4843	1.82282	0.735767	2.23771
Accipiter_cooperii	ACCIPITRIFORMES	1.50345	1.50174	1.80363	0.707801	2.64428
Accipiter_erythronemius	ACCIPITRIFORMES	1.51851	1.38471	1.75778	0.759223	2.11975
Accipiter_fasciatus	ACCIPITRIFORMES	1.48608	1.48785	1.78799	0.706386	2.60861
Accipiter_francesiae	ACCIPITRIFORMES	1.49136	1.43136	1.76343	0.731083	2.13365
Accipiter_gentilis	ACCIPITRIFORMES	1.55175	1.60287	1.8791	0.686008	2.96726
Accipiter_gularis	ACCIPITRIFORMES	1.42325	1.47712	1.75205	0.684855	2.07811
Accipiter_henstii	ACCIPITRIFORMES	1.5966	1.65321	1.92686	0.683707	3.02119
Accipiter_madagascariensis	ACCIPITRIFORMES	1.54407	1.57403	1.86034	0.694808	2.25817
Accipiter_melanoleucus	ACCIPITRIFORMES	1.57113	1.60746	1.8907	0.69217	2.84537
Accipiter_minullus	ACCIPITRIFORMES	1.49831	1.41078	1.75778	0.741767	1.93318
Accipiter_nisus	ACCIPITRIFORMES	1.57113	1.42732	1.80618	0.76291	2.33525
Accipiter_novaehollandiae	ACCIPITRIFORMES	1.52827	1.56526	1.84819	0.691898	2.58297
Accipiter_ovampensis	ACCIPITRIFORMES	1.52827	1.51851	1.82445	0.711068	2.29465
Accipiter_rufiventris	ACCIPITRIFORMES	1.53782	1.49485	1.8179	0.724372	2.29667
Accipiter_striatus	ACCIPITRIFORMES	1.50515	1.38247	1.74916	0.755087	2.12887
Accipiter_tachiro	ACCIPITRIFORMES	1.51188	1.50853	1.81124	0.708471	2.53116
Accipiter_toussenelii	ACCIPITRIFORMES	1.4624	1.50515	1.78533	0.6895	2.43758
Accipiter_ventralis	ACCIPITRIFORMES	1.51851	1.38471	1.75778	0.759223	2.26893
Accipiter_virgatus	ACCIPITRIFORMES	1.44716	1.35218	1.70329	0.744618	2.06162
Aceros_cassidix	BUCEROTIFORMES	1.52504	2	2.12548	0.500935	3.37291
Aceros_corrugatus	BUCEROTIFORMES	1.4624	1.83885	1.99123	0.543984	3.2014
Aceros_undulatus	BUCEROTIFORMES	1.59384	1.96965	2.12222	0.544267	3.35057
Acridotheres_cristatellus	Muscicapoidea	1.17609	1.38917	1.5966	0.616236	2.06597
Acridotheres_tristis	Muscicapoidea	1.19033	1.36173	1.58546	0.634506	2.06057
Acrocephalus_aedon	Sylvioidea	1.13033	1.14613	1.43933	0.700649	1.35315
Acrocephalus_arundinaceus	Sylvioidea	1.15381	1.16137	1.45864	0.704026	1.45573
Acrocephalus_australis	Sylvioidea	1.12548	1.0607	1.39533	0.732955	1.32118
Acrocephalus_baeticatus	Sylvioidea	1.11394	1.14613	1.43136	0.693889	1.0086
Acrocephalus_bistrigiceps	Sylvioidea	1.13033	1.14613	1.43933	0.700649	0.93374
Acrocephalus_dumetorum	Sylvioidea	1.09691	1.04139	1.37107	0.729325	1.05547
Acrocephalus_gracilirostris	Sylvioidea	1.13033	1.07918	1.40654	0.727607	1.15836
Acrocephalus_griseldis	Sylvioidea	1.15381	1.16137	1.45864	0.704026	1.36829
Acrocephalus_melanopogon	Sylvioidea	1.16137	1.07918	1.42325	0.739709	1.03941
Acrocephalus_paludicola	Sylvioidea	1.13033	1.13033	1.43136	0.707107	1.0728
Acrocephalus_palustris	Sylvioidea	1.08814	1.05115	1.37107	0.721995	1.07004
Acrocephalus_rufescens	Sylvioidea	1.14613	1.14613	1.44716	0.707107	1.34508
Acrocephalus_schoenobaenus	Sylvioidea	1.1383	1.13033	1.43537	0.710343	1.07427
Acrocephalus_scirpaceus	Sylvioidea	1.04139	1.0607	1.35218	0.699206	1.08099
Acrocephalus_sechellensis	Sylvioidea	1.25527	1.27875	1.5682	0.697486	1.20099
Acrocephalus_stentoreus	Sylvioidea	1.14613	1.07918	1.41497	0.733799	1.38382
Actitis_hypoleucos	CHARADRIIFORMES	1.33244	1.34733	1.64098	0.70102	1.68124
Actitis_macularius	CHARADRIIFORMES	1.31702	1.24613	1.58405	0.735334	1.61415
Actophilornis_africanus	CHARADRIIFORMES	1.36642	1.61805	1.81124	0.599227	2.28955
Adelomyia_melanogenys	TROCHILIFORMES	1.24304	1.34242	1.5966	0.665611	0.653454
Aechmophorus_clarkii	PODICIPEDIFORMES	1.36173	1.8451	1.96848	0.497305	3.07014
Aechmophorus_occidentalis	PODICIPEDIFORMES	1.37107	1.8451	1.97081	0.501335	3.0883
Aegithalos_caudatus	Sylvioidea	1.18089	1.20412	1.49369	0.697589	0.934498
Aegithalos_concinnus	Sylvioidea	1.17609	1.14613	1.4624	0.719195	0.790637
Aegolius_acadicus	STRIGIFORMES	1.43933	1.48073	1.76155	0.690066	1.99192
Aegolius_funereus	STRIGIFORMES	1.44909	1.50311	1.77797	0.684796	2.12821
Aegotheles_cristatus	APODIFORMES	1.39358	1.39794	1.69679	0.705328	1.63801
Aegypius_monachus	ACCIPITRIFORMES	1.72428	2.0463	2.21551	0.568048	3.97648
Aenigmatolimnas_marginalis	GRUIFORMES	1.24551	1.69461	1.82672	0.512148	1.74896
Aeronautes_saxatalis	APODIFORMES	1.38021	1.63347	1.82607	0.598506	1.50549
Aethia_cristatella	CHARADRIIFORMES	1.53466	1.51188	1.82445	0.716316	2.41777
Aethia_psittacula	CHARADRIIFORMES	1.54716	1.54407	1.84665	0.708364	2.43375
Aethia_pusilla	CHARADRIIFORMES	1.48144	1.4843	1.7839	0.705943	1.92683
Aethia_pygmaea	CHARADRIIFORMES	1.53307	1.59934	1.8685	0.679654	2.06352
Afropavo_congensis	GALLIFORMES	1.42325	0.778151	1.51188	0.902986	3.08331
Agapornis_canus	PSITTACIFORMES	1.36361	1.63347	1.8202	0.59116	1.47567
Agapornis_fischeri	PSITTACIFORMES	1.35889	1.58433	1.78711	0.610787	1.68395
Agapornis_lilianae	PSITTACIFORMES	1.34242	1.64444	1.8202	0.576913	1.57171
Agapornis_nigrigenis	PSITTACIFORMES	1.37291	1.60853	1.80754	0.606301	1.60719
Agapornis_personatus	PSITTACIFORMES	1.36173	1.6464	1.82802	0.584597	1.71966
Agapornis_pullarius	PSITTACIFORMES	1.36173	1.65801	1.83569	0.579454	1.5955
Agapornis_roseicollis	PSITTACIFORMES	1.36736	1.63144	1.8202	0.593714	1.73272
Agapornis_taranta	PSITTACIFORMES	1.40654	1.69285	1.8739	0.583874	1.75959
Agelaioides_badius	Passeroidea	1.11394	1.13033	1.42325	0.700404	1.64427
Agelaius_assimilis	Passeroidea	1.07918	1.20548	1.44793	0.65407	1.70621
Agelaius_phoeniceus	Passeroidea	1.07918	1.14845	1.41622	0.678388	1.71925
Agelaius_tricolor	Passeroidea	1.04139	1.0607	1.35218	0.699206	1.75747
Agelaius_xanthomus	Passeroidea	1.09691	1.16137	1.43136	0.680414	1.58433
Aglaeactis_cupripennis	TROCHILIFORMES	1.23045	1.40654	1.62839	0.632456	0.880814
Aglaiocercus_coelestis	TROCHILIFORMES	1.20412	1.44716	1.64345	0.603023	0.752433
Aglaiocercus_kingi	TROCHILIFORMES	1.20412	1.35218	1.58546	0.644658	0.687529
Ailuroedus_crassirostris	Ptilonorhynchoidea	1.37107	1.32222	1.64836	0.726698	2.3142
Ailuroedus_melanotis	Ptilonorhynchoidea	1.35698	1.31175	1.63599	0.725267	2.27748
Aimophila_aestivalis	Passeroidea	1.11394	0.954243	1.34242	0.768706	1.29237
Aix_galericulata	ANSERIFORMES	1.46982	1.62839	1.85733	0.640095	2.75091
Aix_sponsa	ANSERIFORMES	1.47712	1.6835	1.89348	0.619182	2.81793
Alaemon_alaudipes	Sylvioidea	1.14613	1.16137	1.45484	0.700877	1.61985
Alauda_arvensis	Sylvioidea	1.05115	1.23363	1.45294	0.629663	1.57293
Alauda_gulgula	Sylvioidea	1.02119	1.11394	1.37107	0.668437	1.41996
Alca_torda	CHARADRIIFORMES	1.55358	1.24551	1.72734	0.818693	2.85914
Alcedo_atthis	CORACIIFORMES	1.30103	1.39794	1.65321	0.666667	1.49478
Alcedo_azurea	CORACIIFORMES	1.32222	1.44716	1.6902	0.654654	1.53955
Alcedo_cristata	CORACIIFORMES	1.17609	1.37107	1.58546	0.624188	1.1959
Alcedo_semitorquata	CORACIIFORMES	1.20412	1.43136	1.63347	0.609994	1.64008
Alcippe_chrysotis	Sylvioidea	1.02119	1.04139	1.33244	0.698836	0.740363
Alcippe_morrisonia	Sylvioidea	1.11394	0.954243	1.34242	0.768706	1.1799
Alectoris_barbara	GALLIFORMES	1.38917	1.77452	1.92428	0.540062	2.62057
Alectoris_chukar	GALLIFORMES	1.36642	0.916454	1.49831	0.859125	2.715
Alectoris_graeca	GALLIFORMES	1.39794	1.52827	1.76901	0.652328	2.7751
Alectoris_magna	GALLIFORMES	1.39794	0.90309	1.51851	0.870388	2.74774
Alectoris_rufa	GALLIFORMES	1.37107	1	1.52504	0.837552	2.71761
Alectroenas_pulcherrima	COLUMBIFORMES	1.44716	1.14613	1.62325	0.816497	2.21748
Alectrurus_risora	Tyrannidae	1.23045	1.11394	1.47712	0.752773	1.39794
Alectura_lathami	GALLIFORMES	1.66039	0	1.66978	0.989247	3.36764
Alipiopsitta_xanthops	PSITTACIFORMES	1.37107	1.65321	1.83569	0.585718	2.39117
Alisterus_scapularis	PSITTACIFORMES	1.29557	1.54407	1.73838	0.600609	2.3662
Alle_alle	CHARADRIIFORMES	1.4624	1.43933	1.75205	0.716432	2.23138
Alophoixus_pallidus	Sylvioidea	1.09691	1.02119	1.36173	0.73721	1.66394
Alopochen_aegyptiaca	ANSERIFORMES	1.4624	1.83727	1.99012	0.544679	3.27566
Amadina_erythrocephala	Passeroidea	1.11394	1.27875	1.50515	0.637377	1.35841
Amadina_fasciata	Passeroidea	1.09691	1.34242	1.53782	0.601929	1.25406
Amandava_amandava	Passeroidea	1.07918	1.27875	1.49136	0.622171	0.967782
Amandava_formosa	Passeroidea	1.0607	1.29003	1.49136	0.609071	0.919078
Amandava_subflava	Passeroidea	1.09691	1.29557	1.50853	0.622573	0.874772
Amaurornis_flavirostra	GRUIFORMES	1.19033	1.58546	1.73239	0.535758	1.95472
Amazilia_amazilia	TROCHILIFORMES	1.23045	1.32222	1.57978	0.668856	0.633468
Amazilia_chionogaster	TROCHILIFORMES	1.16137	1.31175	1.54407	0.64365	0.705008
Amazilia_fimbriata	TROCHILIFORMES	1.19728	1.30643	1.5563	0.661438	0.690196
Amazilia_lactea	TROCHILIFORMES	1.14613	1.35218	1.56229	0.619324	0.681241
Amazilia_leucogaster	TROCHILIFORMES	1.14613	1.35218	1.56229	0.619324	0.669782
Amazilia_rosenbergi	TROCHILIFORMES	1.20412	1.34242	1.57978	0.648886	0.560803
Amazilia_tobaci	TROCHILIFORMES	1.23045	1.32222	1.57978	0.668856	0.673251
Amazilia_tzacatl	TROCHILIFORMES	1.19451	1.31702	1.5611	0.655702	0.691965
Amazilia_versicolor	TROCHILIFORMES	1.14613	1.36173	1.5682	0.615125	0.612784
Amazona_amazonica	PSITTACIFORMES	1.32222	1.77815	1.90849	0.509175	2.5682
Amazona_auropalliata	PSITTACIFORMES	1.4624	1.77815	1.94939	0.570826	2.65758
Amazona_barbadensis	PSITTACIFORMES	1.43136	1.76343	1.92942	0.563602	2.40359
Amazona_brasiliensis	PSITTACIFORMES	1.43933	1.74036	1.91645	0.57735	2.58505
Amazona_collaria	PSITTACIFORMES	1.38917	1.8451	1.97543	0.509175	2.27184
Amazona_leucocephala	PSITTACIFORMES	1.43136	1.76343	1.92942	0.563602	2.37184
Amazona_ochrocephala	PSITTACIFORMES	1.43537	1.77815	1.94077	0.558857	2.65758
Amazona_oratrix	PSITTACIFORMES	1.4624	1.77815	1.94939	0.570826	2.65212
Amazona_tucumana	PSITTACIFORMES	1.44716	1.73239	1.91381	0.584349	2.41913
Amazona_vinacea	PSITTACIFORMES	1.40654	1.8451	1.98	0.516736	2.40483
Amazona_viridigenalis	PSITTACIFORMES	1.43136	1.72428	1.90309	0.580948	2.50174
Amazona_vittata	PSITTACIFORMES	1.41497	1.79934	1.94939	0.540495	2.44738
Amblycercus_holosericeus	Passeroidea	1.13033	1.11394	1.42325	0.713746	1.82953
Ammodramus_bairdii	Passeroidea	1.0607	1.11394	1.38917	0.685119	1.25467
Ammodramus_caudacutus	Passeroidea	1.0569	0.993436	1.32736	0.732442	1.26322
Ammodramus_henslowii	Passeroidea	1.04139	0.977724	1.31175	0.73252	1.10679
Ammodramus_maritimus	Passeroidea	1.08458	0.991226	1.34143	0.743996	1.35612
Ammodramus_nelsoni	Passeroidea	1.04139	1	1.32222	0.723747	1.20324
Ammodramus_savannarum	Passeroidea	1.07004	0.929419	1.30643	0.761739	1.24932
Ammomanes_cinctura	Sylvioidea	1.11394	1.14613	1.43136	0.693889	1.25443
Ammomanes_deserti	Sylvioidea	1.02119	1.2701	1.46427	0.600429	1.38382
Ammomanes_grayi	Sylvioidea	1.09691	1	1.35218	0.745356	1.3249
Ammoperdix_heyi	GALLIFORMES	1.35218	1.16137	1.5682	0.779813	2.27327
Amphispiza_belli	Passeroidea	1.12385	1	1.36736	0.755523	1.24871
Amytornis_barbatus	Meliphagoidea	1.16137	1.11394	1.43933	0.726135	1.26233
Amytornis_striatus	Meliphagoidea	1.13033	1.11394	1.42325	0.713746	1.29436
Amytornis_textilis	Meliphagoidea	1.19033	1.0607	1.43136	0.757677	1.36255
Anarhynchus_frontalis	CHARADRIIFORMES	1.49831	1.50515	1.80277	0.704317	1.76255
Anas_acuta	ANSERIFORMES	1.35698	1.64098	1.82282	0.584898	2.95829
Anas_americana	ANSERIFORMES	1.37566	1.66158	1.84277	0.584049	2.88666
Anas_andium	ANSERIFORMES	1.43933	1.66039	1.86481	0.612721	2.63055
Anas_aucklandica	ANSERIFORMES	1.4843	1.81291	1.98	0.56513	2.69563
Anas_bahamensis	ANSERIFORMES	1.40654	1.72016	1.89209	0.571772	2.70862
Anas_bernieri	ANSERIFORMES	1.43933	1.6721	1.87216	0.607559	2.56878
Anas_capensis	ANSERIFORMES	1.41497	1.72016	1.89487	0.575509	2.60495
Anas_castanea	ANSERIFORMES	1.41497	1.83251	1.97313	0.525924	2.78319
Anas_chlorotis	ANSERIFORMES	1.44716	1.74036	1.91908	0.580818	2.69857
Anas_clypeata	ANSERIFORMES	1.37199	1.66628	1.84463	0.580336	2.7873
Anas_crecca	ANSERIFORMES	1.34242	1.52179	1.74233	0.631023	2.53491
Anas_cyanoptera	ANSERIFORMES	1.37566	1.6902	1.86183	0.571367	2.58004
Anas_discors	ANSERIFORMES	1.38112	1.60879	1.81074	0.609803	2.5786
Anas_eatoni	ANSERIFORMES	1.35218	1.65321	1.8293	0.57735	2.95076
Anas_erythrorhyncha	ANSERIFORMES	1.41078	1.74819	1.91249	0.561235	2.75438
Anas_flavirostris	ANSERIFORMES	1.43933	1.66978	1.8707	0.608581	2.63055
Anas_fulvigula	ANSERIFORMES	1.41706	1.78888	1.94263	0.546027	2.9835
Anas_gibberifrons	ANSERIFORMES	1.41775	1.74429	1.91204	0.566046	2.6818
Anas_gracilis	ANSERIFORMES	1.42692	1.74429	1.915	0.570108	2.6888
Anas_hottentota	ANSERIFORMES	1.38021	1.79588	1.93702	0.526742	2.41192
Anas_laysanensis	ANSERIFORMES	1.43136	1.74429	1.91645	0.572078	2.9835
Anas_luzonica	ANSERIFORMES	1.41078	1.74819	1.91249	0.561235	2.92911
Anas_melleri	ANSERIFORMES	1.44716	1.8451	1.99123	0.534522	2.98508
Anas_penelope	ANSERIFORMES	1.38739	1.62839	1.82543	0.603923	2.88282
Anas_platyrhynchos	ANSERIFORMES	1.42921	1.74233	1.91443	0.571994	3.01247
Anas_poecilorhyncha	ANSERIFORMES	1.43669	1.72016	1.90218	0.585132	3.0448
Anas_querquedula	ANSERIFORMES	1.34242	1.57548	1.77543	0.607431	2.51825
Anas_rhynchotis	ANSERIFORMES	1.38471	1.72016	1.88508	0.562104	2.81423
Anas_rubripes	ANSERIFORMES	1.42692	1.70544	1.88916	0.587324	3.07821
Anas_smithii	ANSERIFORMES	1.43933	1.76155	1.93069	0.567962	2.7775
Anas_sparsa	ANSERIFORMES	1.40654	1.91116	2.02938	0.488178	2.99596
Anas_strepera	ANSERIFORMES	1.40654	1.68574	1.86923	0.587022	2.94586
Anas_superciliosa	ANSERIFORMES	1.4624	1.76343	1.93952	0.57735	2.96936
Anas_undulata	ANSERIFORMES	1.43933	1.83251	1.98	0.536617	2.9834
Anas_wyvilliana	ANSERIFORMES	1.42325	1.74429	1.91381	0.568481	2.98865
Anastomus_lamelligerus	CICONIIFORMES	1.42325	1.72016	1.89763	0.579174	3.03306
Anastomus_oscitans	CICONIIFORMES	1.45484	1.55023	1.80618	0.667317	3.04922
Andigena_laminirostris	PICIFORMES	1.21748	1.70157	1.82478	0.496997	2.49415
Andropadus_importunus	Sylvioidea	1.11394	1.11059	1.4133	0.708471	1.43016
Andropadus_virens	Sylvioidea	1.11394	1.09691	1.40654	0.714006	1.42251
Anhinga_anhinga	SULIFORMES	1.43537	1.62325	1.84042	0.627297	3.09167
Anhinga_melanogaster	SULIFORMES	1.44716	1.70544	1.89625	0.596285	3.17581
Anhinga_novaehollandiae	SULIFORMES	1.44716	1.70544	1.89625	0.596285	3.17581
Anhinga_rufa	SULIFORMES	1.39794	1.70544	1.87938	0.574485	3.17581
Anisognathus_notabilis	Passeroidea	1.11394	1.14613	1.43136	0.693889	1.59106
Anodorhynchus_hyacinthinus	PSITTACIFORMES	1.45484	2.03141	2.13354	0.457776	3.12901
Anopetia_gounellei	TROCHILIFORMES	1.14613	1.30103	1.53148	0.641689	0.477121
Anorrhinus_austeni	BUCEROTIFORMES	1.47712	1.79239	1.96379	0.57104	2.95485
Anorrhinus_galeritus	BUCEROTIFORMES	1.47712	1.77815	1.95424	0.57735	3.07234
Anous_minutus	CHARADRIIFORMES	1.53148	1.69461	1.92169	0.638111	2.04876
Anous_stolidus	CHARADRIIFORMES	1.54716	1.61013	1.88081	0.68104	2.25257
Anous_tenuirostris	CHARADRIIFORMES	1.54407	1.62325	1.88649	0.6742	2.03455
Anser_albifrons	ANSERIFORMES	1.41497	1.63849	1.84198	0.611638	3.38862
Anser_anser	ANSERIFORMES	1.43933	1.74036	1.91645	0.57735	3.51923
Anser_brachyrhynchus	ANSERIFORMES	1.43537	1.74819	1.92038	0.572125	3.42729
Anser_cygnoides	ANSERIFORMES	1.4624	1.8451	1.99564	0.541229	3.54326
Anser_erythropus	ANSERIFORMES	1.42325	1.57403	1.80618	0.643477	3.24733
Anser_fabalis	ANSERIFORMES	1.44457	1.68124	1.87986	0.605832	3.45842
Anser_indicus	ANSERIFORMES	1.45864	1.74331	1.92493	0.584597	3.3642
Anseranas_semipalmata	ANSERIFORMES	1.40866	1.89669	2.01893	0.495299	3.34873
Anthochaera_carunculata	Meliphagoidea	1.273	1.24304	1.55931	0.719195	2.01833
Anthochaera_chrysoptera	Meliphagoidea	1.13033	1.17609	1.45484	0.688247	1.82567
Anthochaera_paradoxa	Meliphagoidea	1.16137	1.29003	1.53148	0.653047	2.16083
Anthornis_melanura	Meliphagoidea	1.14999	1.21748	1.48608	0.679135	1.43249
Anthoscopus_caroli	Sylvioidea	1.17609	1.39794	1.60206	0.612372	0.838849
Anthoscopus_minutus	Sylvioidea	1.14613	1.28556	1.52244	0.648398	0.819544
Anthracoceros_albirostris	BUCEROTIFORMES	1.41497	1.716	1.89209	0.57735	2.92114
Anthracoceros_coronatus	BUCEROTIFORMES	1.46982	1.6902	1.89487	0.613022	2.89257
Anthracoceros_malayanus	BUCEROTIFORMES	1.47712	1.69897	1.90309	0.612372	3.02119
Anthracothorax_nigricollis	TROCHILIFORMES	1.22401	1.36173	1.59934	0.649141	0.848189
Anthracothorax_prevostii	TROCHILIFORMES	1.21748	1.38021	1.60746	0.638285	0.826075
Anthracothorax_viridigula	TROCHILIFORMES	1.16137	1.38917	1.59106	0.60975	0.896939
Anthreptes_collaris	Passeroidea	1.11394	1.19033	1.45484	0.675382	0.879526
Anthreptes_platurus	Passeroidea	1.14613	1.13033	1.43933	0.713506	0.822822
Anthus_antarcticus	Passeroidea	1.13033	1.13033	1.43136	0.707107	1.5614
Anthus_campestris	Passeroidea	1.10551	1.1383	1.42325	0.693637	1.36126
Anthus_cervinus	Passeroidea	1.10551	1.11394	1.41078	0.703666	1.31928
Anthus_chloris	Passeroidea	1.14613	1.14613	1.44716	0.707107	1.39881
Anthus_crenatus	Passeroidea	1.09691	1.09691	1.39794	0.707107	1.48732
Anthus_gustavi	Passeroidea	1.09691	1.11394	1.40654	0.70014	1.29667
Anthus_hodgsoni	Passeroidea	1.09691	1.0607	1.38021	0.721688	1.33871
Anthus_hoeschi	Passeroidea	1.14613	1.17609	1.4624	0.694808	1.41809
Anthus_lineiventris	Passeroidea	1.14613	1.20412	1.47712	0.68313	1.54407
Anthus_lutescens	Passeroidea	1.11394	1.17609	1.44716	0.681385	1.12467
Anthus_novaeseelandiae	Passeroidea	1.1404	1.15836	1.45051	0.699759	1.39252
Anthus_petrosus	Passeroidea	1.15987	1.18256	1.47239	0.697812	1.35025
Anthus_pratensis	Passeroidea	1.12222	1.11394	1.41913	0.710466	1.26776
Anthus_richardi	Passeroidea	1.14613	1.17609	1.4624	0.694808	1.47476
Anthus_rubescens	Passeroidea	1.15381	1.16806	1.46202	0.701287	1.3208
Anthus_rufulus	Passeroidea	1.14613	1.17609	1.4624	0.694808	1.34796
Anthus_similis	Passeroidea	1.13033	1.13033	1.43136	0.707107	1.40039
Anthus_spinoletta	Passeroidea	1.15987	1.16062	1.46127	0.706801	1.35619
Anthus_spragueii	Passeroidea	1.13033	1.02119	1.38021	0.75	1.40569
Anthus_trivialis	Passeroidea	1.12222	1.10551	1.41497	0.713874	1.36857
Anthus_vaalensis	Passeroidea	1.14613	1.07918	1.41497	0.733799	1.43136
Anumbius_annumbi	Furnariidae	1.20412	1.24304	1.52504	0.691095	1.61805
Apalis_cinerea	Sylvioidea	1.13033	1.19033	1.4624	0.682288	0.992443
Apalis_flavida	Sylvioidea	1.11394	1.20412	1.4624	0.669534	0.912886
Apalis_thoracica	Sylvioidea	1.19033	1.19033	1.49136	0.707107	1.0464
Apaloderma_aequatoriale	TROGONIFORMES	1.20412	1.20412	1.50515	0.707107	1.76358
Apaloderma_narina	TROGONIFORMES	1.25527	1.42325	1.64836	0.635999	1.82344
Aphantochroa_cirrochloris	TROCHILIFORMES	1.19033	1.44716	1.63849	0.596927	0.886491
Aphelocephala_leucopsis	Meliphagoidea	1.34242	1.27875	1.61278	0.73252	1.09096
Aphelocoma_californica	Corvoidea	1.23888	1.28443	1.56328	0.688334	1.92297
Aphelocoma_coerulescens	Corvoidea	1.24304	1.25527	1.55023	0.702109	1.89166
Aphelocoma_insularis	Corvoidea	1.2492	1.25527	1.55328	0.70463	2.04976
Aphelocoma_ultramarina	Corvoidea	1.25527	1.40441	1.63724	0.644194	2.08078
Aphriza_virgata	CHARADRIIFORMES	1.36173	1.44716	1.70757	0.671551	2.29967
Aplopelia_larvata	COLUMBIFORMES	1.20412	1.30643	1.55931	0.664364	2.18113
Aprosmictus_erythropterus	PSITTACIFORMES	1.32222	1.54407	1.74819	0.612372	2.13354
Aptenodytes_forsteri	SPHENISCIFORMES	1.80584	2.18682	2.33786	0.54199	4.50051
Aptenodytes_patagonicus	SPHENISCIFORMES	1.73038	2.5172	2.58292	0.374741	4.08824
Apteryx_australis	APTERYGIFORMES	1.90804	1.10721	1.97182	0.929203	3.39913
Apteryx_mantelli	APTERYGIFORMES	1.92038	1.43933	2.04434	0.867002	3.39371
Apteryx_owenii	APTERYGIFORMES	1.84354	1.24304	1.94077	0.894107	3.08606
Apus_affinis	APODIFORMES	1.3483	1.59384	1.78923	0.601919	1.37079
Apus_apus	APODIFORMES	1.30428	1.62839	1.79692	0.567123	1.5832
Apus_balstoni	APODIFORMES	1.29226	1.62839	1.79309	0.561801	1.61857
Apus_barbatus	APODIFORMES	1.29226	1.62839	1.79309	0.561801	1.61752
Apus_caffer	APODIFORMES	1.34044	1.64345	1.81889	0.576474	1.34439
Apus_horus	APODIFORMES	1.39881	1.61542	1.82151	0.614677	1.41664
Apus_niansae	APODIFORMES	1.29557	1.63068	1.79571	0.562251	1.55961
Apus_nipalensis	APODIFORMES	1.33445	1.62377	1.8038	0.582543	1.43453
Apus_pacificus	APODIFORMES	1.23045	1.60746	1.75967	0.543739	1.63524
Apus_pallidus	APODIFORMES	1.33143	1.66699	1.83187	0.562055	1.62221
Apus_sladeniae	APODIFORMES	1.29226	1.62839	1.79309	0.561801	1.61752
Aquila_adalberti	ACCIPITRIFORMES	1.63347	1.83885	2.04922	0.61962	3.49276
Aquila_audax	ACCIPITRIFORMES	1.64345	1.90714	2.09604	0.59389	3.53882
Aquila_chrysaetos	ACCIPITRIFORMES	1.63949	1.84665	2.05633	0.618838	3.63503
Aquila_clanga	ACCIPITRIFORMES	1.62839	1.79934	2.02325	0.6347	3.31058
Aquila_fasciatus	ACCIPITRIFORMES	1.59245	1.8002	2.00966	0.618579	3.29408
Aquila_hastata	ACCIPITRIFORMES	1.60933	1.8293	2.03413	0.613197	3.14474
Aquila_heliaca	ACCIPITRIFORMES	1.63347	1.83727	2.04825	0.620312	3.50428
Aquila_nipalensis	ACCIPITRIFORMES	1.65079	1.85733	2.06726	0.61911	3.41903
Aquila_pomarina	ACCIPITRIFORMES	1.62027	1.75587	1.99437	0.65005	3.14474
Aquila_rapax	ACCIPITRIFORMES	1.58546	1.91514	2.08189	0.56466	3.36013
Aquila_verreauxii	ACCIPITRIFORMES	1.65562	1.96379	2.13751	0.574187	3.62273
Aquila_wahlbergi	ACCIPITRIFORMES	1.65562	1.86034	2.07096	0.61991	2.85339
Ara_ararauna	PSITTACIFORMES	1.39794	1.95904	2.06446	0.464238	3.05115
Ara_chloropterus	PSITTACIFORMES	1.54407	2.01284	2.13988	0.50361	3.08475
Ara_macao	PSITTACIFORMES	1.41497	1.99123	2.09342	0.457905	3.00647
Aramides_cajanea	GRUIFORMES	1.38021	1.4624	1.72428	0.672927	2.61779
Aramides_ypecaha	GRUIFORMES	1.38021	1.77452	1.92169	0.53612	2.85953
Aramus_guarauna	GRUIFORMES	1.43136	1.6902	1.88081	0.59604	3.03443
Aratinga_cactorum	PSITTACIFORMES	1.20412	1.62325	1.76343	0.525226	2.00692
Aratinga_canicularis	PSITTACIFORMES	1.47712	1.62325	1.85733	0.645497	1.92493
Aratinga_euops	PSITTACIFORMES	1.35218	1.67669	1.8451	0.566947	2.14383
Aratinga_leucophthalma	PSITTACIFORMES	1.44716	1.79934	1.95904	0.5547	2.2048
Aratinga_pertinax	PSITTACIFORMES	1.36173	1.62325	1.81291	0.59485	1.93035
Aratinga_solstitialis	PSITTACIFORMES	1.43933	1.74819	1.92169	0.573883	2.0618
Archboldia_papuensis	Ptilonorhynchoidea	1.42325	1.47712	1.75205	0.684855	2.24901
Archilochus_alexandri	TROCHILIFORMES	1.19033	1.29557	1.54716	0.663111	0.534026
Archilochus_colubris	TROCHILIFORMES	1.1383	1.31439	1.53624	0.632456	0.493632
Ardea_cinerea	PELECANIFORMES	1.41078	1.69241	1.87506	0.585947	3.15927
Ardea_cocoi	PELECANIFORMES	1.41497	1.74036	1.90849	0.566558	3.22238
Ardea_goliath	PELECANIFORMES	1.44326	1.63094	1.84819	0.627389	3.65011
Ardea_herodias	PELECANIFORMES	1.43933	1.78533	1.94694	0.557436	3.39024
Ardea_melanocephala	PELECANIFORMES	1.39794	1.69679	1.87361	0.578315	3.02765
Ardea_pacifica	PELECANIFORMES	1.4624	1.65801	1.87216	0.623908	2.94498
Ardea_purpurea	PELECANIFORMES	1.41497	1.67669	1.86629	0.594762	2.99307
Ardeola_bacchus	PELECANIFORMES	1.30103	1.47712	1.69897	0.632456	2.48493
Ardeola_idae	PELECANIFORMES	1.30103	1.17609	1.54407	0.755929	2.42488
Ardeola_ralloides	PELECANIFORMES	1.33746	1.57403	1.77269	0.605878	2.46015
Ardeola_rufiventris	PELECANIFORMES	1.32222	1.41497	1.6721	0.668437	2.42488
Ardeotis_kori	OTIDIFORMES	1.37107	1.47349	1.72632	0.664315	3.9753
Ardeotis_nigriceps	OTIDIFORMES	1.43136	1.57403	1.80956	0.646997	3.84172
Arenaria_interpres	CHARADRIIFORMES	1.34928	1.30643	1.62941	0.724326	2.13191
Arenaria_melanocephala	CHARADRIIFORMES	1.35025	1.46982	1.71517	0.656962	2.08833
Arremon_brunneinucha	Passeroidea	1.16137	1.11394	1.43933	0.726135	1.64355
Arremon_flavirostris	Passeroidea	1.18469	1.08636	1.43933	0.745898	1.42123
Arremon_torquatus	Passeroidea	1.17609	1.09691	1.43933	0.738549	1.61653
Arremon_virenticeps	Passeroidea	1.17609	1.09691	1.43933	0.738549	1.61278
Arremonops_conirostris	Passeroidea	1.13033	1.0607	1.39794	0.734847	1.56283
Artamella_viridis	Corvoidea	1.27875	1.36173	1.62325	0.672593	1.69219
Artamus_cinereus	Corvoidea	1.1383	1.23172	1.48855	0.668153	1.55145
Artamus_cyanopterus	Corvoidea	1.18611	1.25527	1.5231	0.678432	1.52892
Artamus_minor	Corvoidea	1.20412	1.25527	1.53148	0.685994	1.21748
Artamus_personatus	Corvoidea	1.11394	1.18327	1.45102	0.678363	1.53908
Artamus_superciliosus	Corvoidea	1.11561	1.14768	1.43297	0.693938	1.55023
Asio_capensis	STRIGIFORMES	1.44716	1.54407	1.79934	0.666667	2.52005
Asio_flammeus	STRIGIFORMES	1.42201	1.40654	1.71538	0.713377	2.52268
Asio_otus	STRIGIFORMES	1.43735	1.50515	1.7736	0.679009	2.44663
Aspatha_gularis	CORACIIFORMES	1.33244	1.47712	1.71181	0.646124	1.80209
Asthenes_baeri	Furnariidae	1.16879	1.14613	1.45864	0.716271	1.25164
Asthenes_patagonica	Furnariidae	1.19033	1.17609	1.4843	0.712879	1.21418
Astrapia_mayeri	Corvoidea	1.32222	1.40654	1.66745	0.672022	2.14425
Astrapia_stephaniae	Corvoidea	1.32222	1.43136	1.68124	0.661438	2.16401
Athene_brama	STRIGIFORMES	1.47712	1.50515	1.79239	0.695608	2.05115
Athene_cunicularia	STRIGIFORMES	1.45484	1.64345	1.86034	0.62698	2.17784
Athene_noctua	STRIGIFORMES	1.43933	1.51188	1.77815	0.677003	2.22778
Atrichornis_clamosus	Menuroidea	1.57258	1.39358	1.79327	0.775635	1.62157
Atrichornis_rufescens	Menuroidea	1.5682	1.38917	1.78888	0.775646	1.38021
Attila_spadiceus	Tyrannidae	1.26126	1.25527	1.55931	0.709541	1.59218
Augastes_lumachella	TROCHILIFORMES	1.19033	1.34242	1.57403	0.64291	0.60206
Augastes_scutatus	TROCHILIFORMES	1.19033	1.34242	1.57403	0.64291	0.477121
Aulacorhynchus_prasinus	PICIFORMES	1.20412	1.63599	1.77269	0.519656	2.24365
Auriparus_flaviceps	Sylvioidea	1.16879	1.27875	1.52827	0.661088	0.838849
Automolus_ochrolaemus	Furnariidae	1.29557	1.25527	1.57692	0.723311	1.58995
Aviceda_cuculoides	ACCIPITRIFORMES	1.50515	1.51188	1.80956	0.704361	2.4415
Aviceda_jerdoni	ACCIPITRIFORMES	1.52504	1.62325	1.87795	0.666115	2.55991
Aviceda_leuphotes	ACCIPITRIFORMES	1.42325	1.4624	1.74429	0.690997	2.29001
Aviceda_madagascariensis	ACCIPITRIFORMES	1.49136	1.63347	1.86923	0.647239	2.46538
Aviceda_subcristata	ACCIPITRIFORMES	1.49136	1.52504	1.80956	0.693268	2.51232
Aythya_affinis	ANSERIFORMES	1.36078	1.67897	1.84942	0.569746	2.90524
Aythya_americana	ANSERIFORMES	1.39358	1.8104	1.95122	0.526235	3.02774
Aythya_collaris	ANSERIFORMES	1.42119	1.71912	1.89625	0.578723	2.85569
Aythya_ferina	ANSERIFORMES	1.41497	1.86034	1.99344	0.51377	2.92337
Aythya_fuligula	ANSERIFORMES	1.39358	1.67669	1.85884	0.585287	2.84593
Aythya_marila	ANSERIFORMES	1.41497	1.69788	1.8801	0.585379	2.99219
Aythya_nyroca	ANSERIFORMES	1.41497	1.75967	1.92169	0.558012	2.75891
Aythya_valisineria	ANSERIFORMES	1.41078	1.81624	1.96023	0.531217	3.08291
Babax_waddelli	Sylvioidea	1.23045	1.23045	1.53148	0.707107	1.66276
Baeolophus_atricristatus	Sylvioidea	1.12222	1.23679	1.4843	0.65911	1.28464
Baeolophus_bicolor	Sylvioidea	1.12222	1.21748	1.47349	0.667367	1.33445
Baeolophus_inornatus	Sylvioidea	1.19033	1.26717	1.53148	0.675191	1.20583
Baeolophus_ridgwayi	Sylvioidea	1.17609	1.26717	1.52504	0.66915	1.20763
Baeolophus_wollweberi	Sylvioidea	1.12222	1.27875	1.50853	0.640978	1.01703
Balaeniceps_rex	PELECANIFORMES	1.47712	2.01072	2.12222	0.475831	3.74854
Balearica_pavonina	GRUIFORMES	1.46982	1.85431	2.00432	0.540444	3.55509
Balearica_regulorum	GRUIFORMES	1.46982	1.83727	1.99233	0.547955	3.56741
Barnardius_zonarius	PSITTACIFORMES	1.33746	1.54407	1.75397	0.61908	2.10363
Bartramia_longicauda	CHARADRIIFORMES	1.36642	1.50853	1.74429	0.647239	2.19197
Basileuterus_tristriatus	Passeroidea	1.20412	1.02119	1.42325	0.777029	1.08063
Batis_capensis	Corvoidea	1.27875	1.20412	1.54407	0.736788	1.068
Batis_molitor	Corvoidea	1.23045	1.23045	1.53148	0.707107	1.05385
Batis_pririt	Corvoidea	1.23045	1.23045	1.53148	0.707107	0.978637
Batis_senegalensis	Corvoidea	1.17609	1.25527	1.51851	0.6742	0.980912
Bias_musicus	Corvoidea	1.26717	1.38917	1.63347	0.655921	1.34044
Bleda_notatus	Sylvioidea	1.14613	1.13033	1.43933	0.713506	1.58263
Bombycilla_cedrorum	Muscicapoidea	1.11394	1.25527	1.49136	0.647576	1.50262
Bombycilla_garrulus	Muscicapoidea	1.17246	1.24304	1.51021	0.677834	1.73584
Bonasa_bonasia	GALLIFORMES	1.39794	1.17609	1.60206	0.790569	2.62105
Bonasa_umbellus	GALLIFORMES	1.37337	1.97543	2.07234	0.447214	2.72547
Bostrychia_hagedash	PELECANIFORMES	1.43136	1.55328	1.79761	0.655956	3.09399
Botaurus_poiciloptilus	PELECANIFORMES	1.39794	1.6902	1.86923	0.581238	3.04021
Botaurus_stellaris	PELECANIFORMES	1.40654	1.72016	1.89209	0.571772	3.11348
Bowdleria_punctata	Sylvioidea	1.16137	1.20412	1.4843	0.6895	1.40123
Brachypteracias_leptosomus	CORACIIFORMES	1.38021	1.47712	1.73239	0.666667	2.26747
Brachypteracias_squamiger	CORACIIFORMES	1.25527	1.38021	1.62325	0.654654	2.19033
Brachyramphus_brevirostris	CHARADRIIFORMES	1.47712	1.38021	1.73239	0.745356	2.36455
Brachyramphus_marmoratus	CHARADRIIFORMES	1.46982	1.43537	1.75397	0.720988	2.34439
Brachyramphus_perdix	CHARADRIIFORMES	1.47712	1.32222	1.70757	0.766965	2.34733
Bradornis_infuscatus	Muscicapoidea	1.16137	1.11394	1.43933	0.726135	1.51055
Bradornis_microrhynchus	Muscicapoidea	1.07918	1.17609	1.43136	0.666667	1.28421
Bradornis_pallidus	Muscicapoidea	1.14613	1.23045	1.49136	0.672022	1.37291
Bradypterus_baboecala	Sylvioidea	1.11394	1.09691	1.40654	0.714006	1.12791
Branta_bernicla	ANSERIFORMES	1.38917	1.6322	1.8285	0.603023	3.11813
Branta_canadensis	ANSERIFORMES	1.45484	1.67555	1.8801	0.612877	3.53123
Branta_hutchinsii	ANSERIFORMES	1.43537	1.70544	1.89209	0.591066	3.5101
Branta_leucopsis	ANSERIFORMES	1.38917	1.62839	1.82607	0.604708	3.22949
Branta_ruficollis	ANSERIFORMES	1.38917	1.58546	1.79934	0.62361	3.0914
Branta_sandvicensis	ANSERIFORMES	1.47712	1.8451	2	0.547723	3.31535
Brotogeris_chiriri	PSITTACIFORMES	1.41497	1.74819	1.91381	0.563093	1.81158
Brotogeris_versicolurus	PSITTACIFORMES	1.40654	1.74819	1.91116	0.55936	1.84859
Bubalornis_niger	Passeroidea	1.04139	1.34242	1.51851	0.57735	1.86682
Bubo_africanus	STRIGIFORMES	1.49136	1.68124	1.89763	0.626422	2.82624
Bubo_ascalaphus	STRIGIFORMES	1.53466	1.76343	1.96497	0.609322	3.36483
Bubo_bengalensis	STRIGIFORMES	1.54716	1.74036	1.95545	0.624965	3.24055
Bubo_bubo	STRIGIFORMES	1.54407	1.74036	1.95424	0.62361	3.4151
Bubo_capensis	STRIGIFORMES	1.5563	1.86629	2.03941	0.573382	3.05243
Bubo_lacteus	STRIGIFORMES	1.55023	1.79588	1.99123	0.601868	3.33215
Bubo_magellanicus	STRIGIFORMES	1.43136	1.8341	1.97886	0.532414	3.09949
Bubo_scandiaca	STRIGIFORMES	1.50515	1.68886	1.90768	0.629122	3.29915
Bubo_virginianus	STRIGIFORMES	1.44716	1.83964	1.98733	0.536925	3.16923
Bubulcus_ibis	PELECANIFORMES	1.36298	1.51188	1.74481	0.644296	2.56818
Bucephala_albeola	ANSERIFORMES	1.48001	1.72016	1.91751	0.604297	2.60068
Bucephala_clangula	ANSERIFORMES	1.47349	1.75492	1.93764	0.586033	2.95772
Bucephala_islandica	ANSERIFORMES	1.47857	1.7653	1.94621	0.583687	2.97767
Buceros_bicornis	BUCEROTIFORMES	1.54407	1.92428	2.07555	0.542326	3.45409
Buceros_rhinoceros	BUCEROTIFORMES	1.61805	1.89763	2.08099	0.586855	3.37604
Bucorvus_abyssinicus	BUCEROTIFORMES	1.59106	1.86332	2.04922	0.590097	3.60206
Bucorvus_cafer	BUCEROTIFORMES	1.60206	1.9345	2.10037	0.563436	3.58343
Bulweria_bulwerii	PROCELLARIIFORMES	1.65321	1.79239	2.02938	0.648507	1.99671
Buphagus_erythrorhynchus	Muscicapoidea	1.07918	1.47712	1.62325	0.534522	1.70539
Burhinus_capensis	CHARADRIIFORMES	1.43136	1.74819	1.91908	0.570352	2.62736
Burhinus_grallarius	CHARADRIIFORMES	1.39794	1.77085	1.92428	0.545545	2.81824
Burhinus_oedicnemus	CHARADRIIFORMES	1.39794	1.59106	1.80618	0.625	2.66181
Burhinus_vermiculatus	CHARADRIIFORMES	1.37107	1.78888	1.92942	0.525805	2.50025
Butastur_indicus	ACCIPITRIFORMES	1.4843	1.5563	1.82282	0.677235	2.61098
Butastur_rufipennis	ACCIPITRIFORMES	1.47712	1.5563	1.81954	0.6742	2.52496
Buteo_albicaudatus	ACCIPITRIFORMES	1.49415	1.70329	1.91222	0.617968	2.94792
Buteo_albigula	ACCIPITRIFORMES	1.44716	1.60206	1.83251	0.641689	2.70757
Buteo_albonotatus	ACCIPITRIFORMES	1.51851	1.62325	1.87506	0.663325	2.87591
Buteo_archeri	ACCIPITRIFORMES	1.5966	1.68574	1.94448	0.669973	2.98424
Buteo_augur	ACCIPITRIFORMES	1.5966	1.70757	1.95665	0.660654	3.03339
Buteo_auguralis	ACCIPITRIFORMES	1.47712	1.74036	1.92942	0.594089	2.8241
Buteo_brachypterus	ACCIPITRIFORMES	1.49831	1.65801	1.88649	0.639602	2.70842
Buteo_buteo	ACCIPITRIFORMES	1.53991	1.66063	1.90548	0.656471	2.96683
Buteo_galapagoensis	ACCIPITRIFORMES	1.57403	1.74036	1.96614	0.636715	3.06084
Buteo_hemilasius	ACCIPITRIFORMES	1.47712	1.65321	1.87506	0.632456	3.13056
Buteo_jamaicensis	ACCIPITRIFORMES	1.49485	1.65442	1.88295	0.63966	3.04672
Buteo_lagopus	ACCIPITRIFORMES	1.46798	1.60477	1.84277	0.649541	2.97664
Buteo_lineatus	ACCIPITRIFORMES	1.51851	1.63849	1.88366	0.65679	2.78523
Buteo_nitidus	ACCIPITRIFORMES	1.50515	1.62325	1.86923	0.657596	2.71046
Buteo_platypterus	ACCIPITRIFORMES	1.46982	1.54251	1.80872	0.676943	2.64868
Buteo_regalis	ACCIPITRIFORMES	1.51687	1.62839	1.87723	0.660418	3.16237
Buteo_ridgwayi	ACCIPITRIFORMES	1.45484	1.92428	2.05115	0.503322	2.93772
Buteo_rufinus	ACCIPITRIFORMES	1.4843	1.66039	1.88224	0.632456	3.06831
Buteo_rufofuscus	ACCIPITRIFORMES	1.5966	1.69897	1.95182	0.664335	3.11266
Buteo_solitarius	ACCIPITRIFORMES	1.57978	1.78533	1.99564	0.619547	2.70152
Buteo_swainsoni	ACCIPITRIFORMES	1.52666	1.63347	1.88437	0.662439	2.98141
Buteogallus_anthracinus	ACCIPITRIFORMES	1.58687	1.66745	1.93006	0.673606	2.99368
Buteogallus_gundlachii	ACCIPITRIFORMES	1.58687	1.66745	1.93006	0.673606	2.98229
Buteogallus_meridionalis	ACCIPITRIFORMES	1.59106	1.67669	1.93702	0.671466	2.90741
Butorides_striata	PELECANIFORMES	1.35539	1.53782	1.75714	0.629684	2.30248
Butorides_virescens	PELECANIFORMES	1.30103	1.29557	1.59934	0.709327	2.31545
Bycanistes_brevis	BUCEROTIFORMES	1.60206	1.8341	2.03443	0.607877	3.07759
Bycanistes_bucinator	BUCEROTIFORMES	1.38021	1.69897	1.86923	0.569495	2.81036
Bycanistes_subcylindricus	BUCEROTIFORMES	1.62325	1.87216	2.06633	0.600429	3.0859
Cacatua_alba	PSITTACIFORMES	1.45864	1.96057	2.07943	0.48933	2.75587
Cacatua_galerita	PSITTACIFORMES	1.43933	1.85049	1.99288	0.528718	2.85852
Cacatua_leadbeateri	PSITTACIFORMES	1.42325	1.75967	1.92428	0.561673	2.6044
Cacatua_pastinator	PSITTACIFORMES	1.37107	1.77815	1.92169	0.530506	2.78947
Cacatua_roseicapilla	PSITTACIFORMES	1.39094	1.72632	1.89126	0.562132	2.50868
Cacatua_sanguinea	PSITTACIFORMES	1.39794	1.74429	1.9058	0.557278	2.71546
Cacatua_sulphurea	PSITTACIFORMES	1.38021	1.8451	1.97313	0.505291	2.50198
Cacatua_tenuirostris	PSITTACIFORMES	1.39794	1.74916	1.90915	0.555127	2.75343
Cacomantis_variolosus	CUCULIFORMES	1.11394	1.25527	1.49136	0.647576	1.53944
Cairina_moschata	ANSERIFORMES	1.53148	1.8451	2.01703	0.571772	3.36584
Cairina_scutulata	ANSERIFORMES	1.47712	2.00975	2.12146	0.476244	3.47257
Calandrella_acutirostris	Sylvioidea	1.02119	1.02119	1.32222	0.707107	1.30546
Calandrella_brachydactyla	Sylvioidea	1.07918	1.13033	1.40654	0.685994	1.35187
Calandrella_cinerea	Sylvioidea	1.14613	1.07918	1.41497	0.733799	1.37176
Calandrella_rufescens	Sylvioidea	1.13033	1.17609	1.45484	0.688247	1.37931
Calcarius_lapponicus	Passeroidea	1.07918	1.03141	1.35698	0.726273	1.44592
Calcarius_mccownii	Passeroidea	1.07918	1.07918	1.38021	0.707107	1.40338
Calcarius_ornatus	Passeroidea	1.06633	1	1.33546	0.733557	1.30562
Calcarius_pictus	Passeroidea	1.06726	1.07918	1.37429	0.702237	1.42374
Calicalicus_madagascariensis	Corvoidea	1.20412	1.20412	1.50515	0.707107	1.21554
Calidris_alba	CHARADRIIFORMES	1.4112	1.17609	1.61039	0.795064	1.72941
Calidris_alpina	CHARADRIIFORMES	1.33244	1.29003	1.61278	0.724148	1.72628
Calidris_bairdii	CHARADRIIFORMES	1.30963	1.27875	1.5955	0.71956	1.60415
Calidris_canutus	CHARADRIIFORMES	1.33995	1.25527	1.6007	0.740668	2.14448
Calidris_ferruginea	CHARADRIIFORMES	1.3032	1.17609	1.54531	0.756736	1.76967
Calidris_fuscicollis	CHARADRIIFORMES	1.34242	1.21748	1.58546	0.755929	1.64128
Calidris_himantopus	CHARADRIIFORMES	1.30103	1.22076	1.56378	0.738969	1.75868
Calidris_maritima	CHARADRIIFORMES	1.33496	1.31175	1.62454	0.716487	1.82793
Calidris_mauri	CHARADRIIFORMES	1.32222	1.27875	1.60206	0.724569	1.43566
Calidris_melanotos	CHARADRIIFORMES	1.34242	1.25527	1.60206	0.74162	1.91574
Calidris_minutilla	CHARADRIIFORMES	1.3091	1.17609	1.5487	0.758928	1.36483
Calidris_ptilocnemis	CHARADRIIFORMES	1.33646	1.32222	1.63043	0.712879	1.90571
Calidris_pusilla	CHARADRIIFORMES	1.31069	1.23045	1.57345	0.73896	1.43029
Calidris_ruficollis	CHARADRIIFORMES	1.32736	1.21748	1.57692	0.750276	1.42927
Calidris_temminckii	CHARADRIIFORMES	1.32531	1.21085	1.57287	0.752003	1.3865
Calidris_tenuirostris	CHARADRIIFORMES	1.32222	1.35218	1.63849	0.694808	2.26854
Callaeas_cinereus	Corvoidea	1.30821	1.49136	1.7104	0.629368	2.35306
Callipepla_californica	GALLIFORMES	1.34976	1.07918	1.53624	0.806789	2.22686
Callipepla_gambelii	GALLIFORMES	1.34733	1.8451	1.96497	0.491113	2.22427
Callipepla_squamata	GALLIFORMES	1.34488	1.09691	1.53939	0.799368	2.27284
Calliphlox_amethystina	TROCHILIFORMES	1.13033	1.32222	1.53782	0.625543	0.462398
Calliphlox_evelynae	TROCHILIFORMES	1.19033	1.34242	1.57403	0.64291	0.380211
Callocephalon_fimbriatum	PSITTACIFORMES	1.4624	1.74819	1.92942	0.584103	2.40824
Calonectris_diomedea	PROCELLARIIFORMES	1.73186	1.94571	2.15285	0.615892	2.84208
Calonectris_edwardsii	PROCELLARIIFORMES	1.73239	1.96142	2.16286	0.609208	2.81631
Calonectris_leucomelas	PROCELLARIIFORMES	1.77269	1.84198	2.10975	0.678376	2.7623
Calothorax_lucifer	TROCHILIFORMES	1.17609	1.34242	1.5682	0.636715	0.518514
Calothorax_pulcher	TROCHILIFORMES	1.19033	1.31175	1.5563	0.656167	0.423246
Calypte_anna	TROCHILIFORMES	1.21418	1.32787	1.57576	0.65949	0.635484
Calypte_costae	TROCHILIFORMES	1.19728	1.31963	1.56378	0.65577	0.491887
Calyptorhynchus_banksii	PSITTACIFORMES	1.4624	1.90849	2.04139	0.513455	2.85901
Calyptorhynchus_funereus	PSITTACIFORMES	1.45864	1.91116	2.04238	0.510657	2.83034
Calyptorhynchus_lathami	PSITTACIFORMES	1.4624	1.85126	2	0.538516	2.63798
Calyptorhynchus_latirostris	PSITTACIFORMES	1.45484	1.86629	2.0086	0.528594	2.79061
Camaroptera_brachyura	Sylvioidea	1.16137	1.16137	1.4624	0.707107	0.995068
Campephaga_flava	Corvoidea	1.30103	1.33244	1.61805	0.69421	1.48144
Campephaga_quiscalina	Corvoidea	1.30103	1.34242	1.62325	0.690066	1.55175
Campephilus_magellanicus	PICIFORMES	1.30103	1.65321	1.81291	0.5547	2.50987
Campephilus_principalis	PICIFORMES	1.26717	1.54407	1.72835	0.588043	2.7049
Campethera_abingoni	PICIFORMES	1.11394	1.37107	1.56229	0.596795	1.83257
Campethera_bennettii	PICIFORMES	1.21748	1.42325	1.63347	0.619452	1.84904
Campethera_notata	PICIFORMES	1.09691	1.41497	1.58546	0.569803	1.79239
Camptostoma_imberbe	Tyrannidae	1.17609	1.07918	1.43136	0.745356	0.869232
Camptostoma_obsoletum	Tyrannidae	1.16137	1.23045	1.49831	0.678467	0.905796
Campylopterus_rufus	TROCHILIFORMES	1.19033	1.38917	1.60206	0.622495	0.863323
Campylorhynchus_brunneicapillus	Muscicapoidea	1.21085	1.3217	1.57083	0.660708	1.58995
Campylorhynchus_griseus	Muscicapoidea	1.23045	1.23045	1.53148	0.707107	1.6257
Campylorhynchus_nuchalis	Muscicapoidea	1.29003	1.27875	1.58546	0.711684	1.36596
Campylorhynchus_zonatus	Muscicapoidea	1.30103	1.26717	1.58546	0.72075	1.53687
Caprimulgus_aegyptius	CAPRIMULGIFORMES	1.24304	1.44716	1.65801	0.620174	1.89265
Caprimulgus_carolinensis	CAPRIMULGIFORMES	1.30103	1.23045	1.5682	0.735215	2.04922
Caprimulgus_europaeus	CAPRIMULGIFORMES	1.26126	1.23679	1.55023	0.716997	1.83727
Caprimulgus_fossii	CAPRIMULGIFORMES	1.19033	1.25527	1.52504	0.680211	1.76897
Caprimulgus_indicus	CAPRIMULGIFORMES	1.23045	1.23045	1.53148	0.707107	1.94705
Caprimulgus_macrurus	CAPRIMULGIFORMES	1.30643	1.38917	1.65079	0.672692	1.82086
Caprimulgus_natalensis	CAPRIMULGIFORMES	1.30103	0.90309	1.44716	0.845154	1.89914
Caprimulgus_nigrescens	CAPRIMULGIFORMES	1.23045	1.14613	1.49136	0.740532	1.55961
Caprimulgus_noctitherus	CAPRIMULGIFORMES	1.2816	1.23045	1.55781	0.727607	1.64885
Caprimulgus_pectoralis	CAPRIMULGIFORMES	1.25527	1.25527	1.5563	0.707107	1.72358
Caprimulgus_rufigena	CAPRIMULGIFORMES	1.20412	1.27875	1.54407	0.676123	1.72656
Caprimulgus_tristigma	CAPRIMULGIFORMES	1.28443	1.29003	1.58827	0.704822	1.89907
Caprimulgus_vociferus	CAPRIMULGIFORMES	1.28631	1.24304	1.56624	0.724491	1.7297
Caprimulgus_whitelyi	CAPRIMULGIFORMES	1.14613	1.5563	1.69897	0.52915	1.62839
Caracara_cheriway	FALCONIFORMES	1.50515	1.6744	1.899	0.635441	3.04077
Caracara_plancus	FALCONIFORMES	1.49601	1.79934	1.97467	0.576329	3.09975
Cardellina_rubrifrons	Passeroidea	1.11394	1.07918	1.39794	0.72111	0.951823
Cardinalis_cardinalis	Passeroidea	1.09691	1.07463	1.38694	0.716115	1.6319
Cardinalis_sinuatus	Passeroidea	1.14613	1.0607	1.40654	0.740959	1.54833
Carduelis_cannabina	Passeroidea	1.10551	1.11893	1.4133	0.701625	1.28421
Carduelis_carduelis	Passeroidea	1.09864	1.14922	1.4257	0.686236	1.20412
Carduelis_chloris	Passeroidea	1.11227	1.15534	1.43537	0.689369	1.42854
Carduelis_citrinella	Passeroidea	1.13033	1.21748	1.47712	0.67082	1.09517
Carduelis_flammea	Passeroidea	1.03141	1.07004	1.35218	0.691215	1.11394
Carduelis_flavirostris	Passeroidea	1.13033	1.14613	1.43933	0.700649	1.18752
Carduelis_hornemanni	Passeroidea	1.09167	1.11394	1.40398	0.697982	1.16879
Carduelis_pinus	Passeroidea	1.11394	1.16137	1.43933	0.687552	1.10975
Carduelis_psaltria	Passeroidea	1.07918	1.13033	1.40654	0.685994	0.951459
Carduelis_spinus	Passeroidea	1.10551	1.14613	1.42732	0.690388	1.12613
Carduelis_tristis	Passeroidea	1.11394	1.1383	1.42732	0.697124	1.10704
Cariama_cristata	CARIAMIFORMES	1.41913	1.14613	1.60477	0.807573	3.17246
Carpococcyx_renauldi	CUCULIFORMES	1.44716	1.25527	1.66276	0.780189	2.74036
Carpodacus_erythrinus	Passeroidea	1.10721	1.13354	1.4216	0.696311	1.3822
Carpodacus_mexicanus	Passeroidea	1.1383	1.18398	1.46277	0.68828	1.33041
Carpodacus_purpureus	Passeroidea	1.11394	1.14613	1.43136	0.693889	1.38501
Caryothraustes_poliogaster	Passeroidea	1.12222	1.0607	1.39358	0.731679	1.59906
Casmerodius_albus	PELECANIFORMES	1.39967	1.61805	1.82347	0.613903	2.94072
Casuarius_bennetti	CASUARIIFORMES	1.70329	2.43769	2.51116	0.394516	4.51521
Casuarius_casuarius	CASUARIIFORMES	1.69897	2.4014	2.48001	0.406894	4.64345
Casuarius_unappendiculatus	CASUARIIFORMES	1.69897	2.4014	2.48001	0.406894	4.6692
Catharacta_antarctica	CHARADRIIFORMES	1.47712	1.61278	1.85126	0.650027	3.22962
Catharacta_chilensis	CHARADRIIFORMES	1.46982	1.64345	1.86629	0.63353	3.14314
Catharacta_maccormicki	CHARADRIIFORMES	1.46982	1.71181	1.90849	0.603488	3.13506
Catharacta_skua	CHARADRIIFORMES	1.4624	1.716	1.90849	0.598352	3.13964
Cathartes_aura	ACCIPITRIFORMES	1.59522	1.87506	2.05833	0.586739	3.21673
Catharus_aurantiirostris	Muscicapoidea	1.16137	1.14613	1.45484	0.713283	1.46389
Catharus_bicknelli	Muscicapoidea	1.11394	1.08636	1.4014	0.718243	1.45818
Catharus_frantzii	Muscicapoidea	1.17609	1.17609	1.47712	0.707107	1.44909
Catharus_fuscescens	Muscicapoidea	1.06539	1.04139	1.35459	0.716807	1.50396
Catharus_guttatus	Muscicapoidea	1.09691	1.09691	1.39794	0.707107	1.4818
Catharus_minimus	Muscicapoidea	1.12222	1.07918	1.40226	0.724398	1.49955
Catharus_occidentalis	Muscicapoidea	1.17609	1.17609	1.47712	0.707107	1.40811
Catharus_ustulatus	Muscicapoidea	1.08814	1.09691	1.39358	0.703526	1.47977
Catherpes_mexicanus	Muscicapoidea	1.21748	1.20412	1.51188	0.712525	1.07179
Centrocercus_urophasianus	GALLIFORMES	1.42325	1.38917	1.70757	0.720838	3.28245
Centropus_grillii	CUCULIFORMES	1.14613	1.27875	1.51851	0.651339	2.09146
Centropus_phasianinus	CUCULIFORMES	1.17609	1.10037	1.44091	0.73721	2.57719
Centropus_senegalensis	CUCULIFORMES	1.26126	1.27875	1.57113	0.699952	2.22917
Centropus_superciliosus	CUCULIFORMES	1.19033	1.32222	1.56229	0.651658	2.19354
Centropus_toulou	CUCULIFORMES	1.17609	1.27875	1.53148	0.664211	2.22576
Cephalopterus_penduliger	Cotingidae	1.43933	1.50515	1.77452	0.679842	2.52892
Cepphus_carbo	CHARADRIIFORMES	1.44716	1.51851	1.78533	0.677507	2.6902
Cepphus_columba	CHARADRIIFORMES	1.46982	1.5682	1.82282	0.66604	2.70629
Cepphus_grylle	CHARADRIIFORMES	1.46909	1.5966	1.83853	0.653545	2.58461
Cercomacra_tyrannina	Thamnophilidae	1.24304	1.02119	1.44716	0.790569	1.21683
Cercomela_familiaris	Muscicapoidea	1.14613	1.23045	1.49136	0.672022	1.30374
Cercomela_melanura	Muscicapoidea	1.13033	1.14613	1.43933	0.700649	1.18184
Cereopsis_novaehollandiae	ANSERIFORMES	1.54716	1.85431	2.02837	0.57464	3.56407
Cerorhinca_monocerata	CHARADRIIFORMES	1.56526	1.65562	1.91381	0.669456	2.69339
Certhia_americana	Muscicapoidea	1.17609	1.20412	1.49136	0.695608	0.931966
Certhia_brachydactyla	Muscicapoidea	1.17609	1.21219	1.49554	0.692267	0.917111
Certhia_discolor	Muscicapoidea	1.19033	1.17609	1.4843	0.712879	1.01599
Certhia_familiaris	Muscicapoidea	1.16879	1.19866	1.48501	0.694849	0.956649
Certhia_himalayana	Muscicapoidea	1.13033	1.32222	1.53782	0.625543	0.947556
Certhia_hodgsoni	Muscicapoidea	1.17609	1.19033	1.4843	0.701287	0.956649
Certhia_manipurensis	Muscicapoidea	1.19033	1.17609	1.4843	0.712879	1.01599
Certhilauda_chuana	Sylvioidea	1.19312	1.04139	1.42488	0.765811	1.64444
Certhionyx_niger	Meliphagoidea	1.17319	1.19173	1.48359	0.699519	0.995635
Certhionyx_variegatus	Meliphagoidea	1.14613	1.09691	1.42325	0.726844	1.41639
Ceryle_rudis	CORACIIFORMES	1.21748	1.40654	1.62325	0.626783	1.92627
Cettia_cetti	Sylvioidea	1.21748	1.17609	1.49831	0.723747	1.13186
Cettia_diphone	Sylvioidea	1.20412	1.14613	1.47712	0.730297	1.14161
Chaetura_brachyura	APODIFORMES	1.24304	1.45864	1.66511	0.615125	1.26776
Chaetura_pelagica	APODIFORMES	1.30103	1.36642	1.63599	0.68002	1.37199
Chaetura_vauxi	APODIFORMES	1.27875	1.38021	1.63347	0.664726	1.24705
Chalcophaps_indica	COLUMBIFORMES	1.14613	1.12222	1.43537	0.716772	2.1362
Chamaea_fasciata	Sylvioidea	1.18184	1.17754	1.48073	0.708858	1.16776
Charadrius_alexandrinus	CHARADRIIFORMES	1.40697	1.46945	1.74036	0.681242	1.62634
Charadrius_bicinctus	CHARADRIIFORMES	1.44716	1.58546	1.82282	0.648886	1.77379
Charadrius_dubius	CHARADRIIFORMES	1.38917	1.39358	1.69241	0.70531	1.58785
Charadrius_hiaticula	CHARADRIIFORMES	1.38021	1.38021	1.68124	0.707107	1.80665
Charadrius_leschenaultii	CHARADRIIFORMES	1.38021	1.47712	1.73239	0.666667	1.87448
Charadrius_marginatus	CHARADRIIFORMES	1.43217	1.51521	1.7767	0.672563	1.66963
Charadrius_melodus	CHARADRIIFORMES	1.43735	1.4843	1.76249	0.687752	1.73559
Charadrius_mongolus	CHARADRIIFORMES	1.36173	1.51188	1.74429	0.64375	1.80618
Charadrius_montanus	CHARADRIIFORMES	1.4624	1.53466	1.80106	0.677125	1.99222
Charadrius_obscurus	CHARADRIIFORMES	1.47712	1.58827	1.83727	0.660578	2.16435
Charadrius_pecuarius	CHARADRIIFORMES	1.40226	1.42732	1.716	0.696833	1.52827
Charadrius_ruficapillus	CHARADRIIFORMES	1.44326	1.4624	1.75397	0.699276	1.59439
Charadrius_semipalmatus	CHARADRIIFORMES	1.38202	1.40226	1.69329	0.698819	1.69346
Charadrius_thoracicus	CHARADRIIFORMES	1.43136	1.49831	1.76716	0.679366	1.0607
Charadrius_tricollaris	CHARADRIIFORMES	1.43537	1.49136	1.7653	0.683967	1.4952
Charadrius_vociferus	CHARADRIIFORMES	1.39489	1.4417	1.71995	0.68781	1.97935
Charadrius_wilsonia	CHARADRIIFORMES	1.38917	1.32222	1.65801	0.733799	1.76349
Chasiempis_sandwichensis	Corvoidea	1.25527	1.20412	1.53148	0.727607	1.1443
Chauna_chavaria	ANSERIFORMES	1.63347	1.8293	2.04336	0.623811	3.41172
Chauna_torquata	ANSERIFORMES	1.64591	1.8293	2.04825	0.629264	3.59384
Chelictinia_riocourii	ACCIPITRIFORMES	1.4624	1.52504	1.79588	0.681175	2.04139
Chen_caerulescens	ANSERIFORMES	1.37245	1.63599	1.82494	0.593959	3.42053
Chen_canagica	ANSERIFORMES	1.38739	1.74036	1.89982	0.554351	3.38511
Chen_rossii	ANSERIFORMES	1.34242	1.61805	1.80277	0.588606	3.20864
Chenonetta_jubata	ANSERIFORMES	1.46982	1.75587	1.93702	0.583987	2.90847
Chersomanes_albofasciata	Sylvioidea	1.07918	0.90309	1.30103	0.774597	1.38671
Chersophilus_duponti	Sylvioidea	1.09691	0.90309	1.31175	0.780869	1.5955
Chionis_albus	CHARADRIIFORMES	1.47712	1.74036	1.92942	0.594089	2.82573
Chionis_minor	CHARADRIIFORMES	1.46015	1.72016	1.91036	0.595517	2.71807
Chiroxiphia_lanceolata	Cotingidae	1.25527	1.20412	1.53148	0.727607	1.26717
Chlamydera_nuchalis	Ptilonorhynchoidea	1.32222	1.30643	1.61542	0.713506	2.31851
Chlamydotis_undulata	OTIDIFORMES	1.37414	1.54407	1.76839	0.635145	3.1767
Chlidonias_hybrida	CHARADRIIFORMES	1.28443	1.36173	1.62583	0.674997	1.93366
Chlidonias_leucopterus	CHARADRIIFORMES	1.30103	1.37107	1.63849	0.678064	1.7336
Chlidonias_niger	CHARADRIIFORMES	1.3294	1.36642	1.64933	0.691881	1.8072
Chloephaga_hybrida	ANSERIFORMES	1.47712	1.94201	2.07004	0.505291	3.36256
Chloephaga_melanoptera	ANSERIFORMES	1.47712	1.92428	2.0569	0.512989	3.40883
Chloephaga_picta	ANSERIFORMES	1.4843	1.8293	1.99123	0.557875	3.46317
Chlorestes_notata	TROCHILIFORMES	1.20412	1.26717	1.53782	0.681005	0.623249
Chloroceryle_amazona	CORACIIFORMES	1.34242	1.46982	1.71181	0.653594	2.10231
Chloroceryle_americana	CORACIIFORMES	1.31175	1.42325	1.6721	0.660432	1.5289
Chlorocichla_flaviventris	Sylvioidea	1.14613	1.20412	1.47712	0.68313	1.60938
Chloropeta_natalensis	Sylvioidea	1.07918	1.17609	1.43136	0.666667	1.0607
Chlorophanes_spiza	Passeroidea	1.11059	1.07918	1.3962	0.719772	1.27589
Chlorospingus_ophthalmicus	Passeroidea	1.14613	1.12222	1.43537	0.716772	1.33325
Chlorostilbon_alice	TROCHILIFORMES	1.14613	1.32222	1.54407	0.632456	0.544068
Chlorostilbon_assimilis	TROCHILIFORMES	1.11394	1.25527	1.49136	0.647576	0.430156
Chlorostilbon_auriceps	TROCHILIFORMES	1.11394	1.25527	1.49136	0.647576	0.424065
Chlorostilbon_canivetii	TROCHILIFORMES	1.11394	1.25527	1.49136	0.647576	0.426104
Chlorostilbon_forficatus	TROCHILIFORMES	1.11394	1.25527	1.49136	0.647576	0.426104
Chlorostilbon_gibsoni	TROCHILIFORMES	1.11394	1.25527	1.49136	0.647576	0.428135
Chlorostilbon_maugaeus	TROCHILIFORMES	1.17609	1.32222	1.5563	0.645497	0.529879
Chlorostilbon_melanorhynchus	TROCHILIFORMES	1.11394	1.25527	1.49136	0.647576	0.428135
Chlorostilbon_mellisugus	TROCHILIFORMES	1.12222	1.27875	1.50853	0.640978	0.426104
Chlorostilbon_poortmani	TROCHILIFORMES	1.19033	1.32222	1.56229	0.651658	0.544068
Chlorostilbon_ricordii	TROCHILIFORMES	1.19033	1.31175	1.5563	0.656167	0.521465
Chlorostilbon_russatus	TROCHILIFORMES	1.19033	1.30103	1.55023	0.660772	0.531479
Chlorostilbon_stenurus	TROCHILIFORMES	1.19033	1.30103	1.55023	0.660772	0.531479
Chlorostilbon_swainsonii	TROCHILIFORMES	1.19033	1.32222	1.56229	0.651658	0.619354
Chondestes_grammacus	Passeroidea	1.07918	1.01072	1.34733	0.734388	1.45882
Chordeiles_acutipennis	CAPRIMULGIFORMES	1.26717	1.32222	1.5966	0.684364	1.69161
Chordeiles_gundlachii	CAPRIMULGIFORMES	1.27875	1.32222	1.60206	0.689202	1.81057
Chordeiles_minor	CAPRIMULGIFORMES	1.273	1.36173	1.62066	0.670151	1.89927
Chrysococcyx_basalis	CUCULIFORMES	1.07918	1.25527	1.47712	0.632456	1.36754
Chrysococcyx_caprius	CUCULIFORMES	1.07004	1.31175	1.50853	0.603607	1.52091
Chrysococcyx_cupreus	CUCULIFORMES	1.11394	1.27875	1.50515	0.637377	1.5772
Chrysococcyx_klaas	CUCULIFORMES	1.07004	1.30103	1.50174	0.608341	1.44087
Chrysococcyx_lucidus	CUCULIFORMES	1.16137	1.27875	1.52504	0.657903	1.38819
Chrysocolaptes_lucidus	PICIFORMES	1.16787	1.39794	1.599	0.608748	2.2235
Chrysolampis_mosquitus	TROCHILIFORMES	1.19728	1.29003	1.54716	0.668437	0.608125
Chrysolophus_pictus	GALLIFORMES	1.35218	1.11394	1.55023	0.796117	2.77413
Chrysomma_sinense	Sylvioidea	1.19033	1.09691	1.44716	0.744024	1.24502
Chrysomus_ruficapillus	Passeroidea	1.11394	1.11394	1.41497	0.707107	1.53624
Chrysuronia_oenone	TROCHILIFORMES	1.14613	1.44716	1.62325	0.57735	0.707144
Chthonicola_sagittatus	Meliphagoidea	1.25285	1.23045	1.54283	0.716166	1.12369
Cichladusa_arquata	Muscicapoidea	1.11394	1.30103	1.51851	0.627646	1.53339
Cicinnurus_magnificus	Corvoidea	1.27875	1.23045	1.5563	0.726483	1.94768
Ciconia_abdimii	CICONIIFORMES	1.46982	1.74036	1.92686	0.590857	3.14551
Ciconia_boyciana	CICONIIFORMES	1.52179	1.76343	1.96023	0.603642	3.62251
Ciconia_ciconia	CICONIIFORMES	1.52504	1.78533	1.97543	0.595397	3.53121
Ciconia_episcopus	CICONIIFORMES	1.4843	1.77815	1.95665	0.580531	3.31408
Ciconia_maguari	CICONIIFORMES	1.48073	1.82119	1.98453	0.559885	3.60179
Ciconia_nigra	CICONIIFORMES	1.54716	1.82607	2.00966	0.587148	3.47173
Ciconia_stormi	CICONIIFORMES	1.47349	1.81954	1.98114	0.557409	3.41055
Cinclodes_antarcticus	Furnariidae	1.20412	1.39794	1.61278	0.624695	1.802
Cincloramphus_cruralis	Sylvioidea	1.08279	1.0607	1.37291	0.716039	1.71063
Cincloramphus_mathewsi	Sylvioidea	1.0607	1.07918	1.37107	0.699544	1.47232
Cinclosoma_castanotum	Corvoidea	1.16137	1.09691	1.43136	0.732828	1.86162
Cinclosoma_punctatum	Corvoidea	1.14613	1.14613	1.44716	0.707107	2.05406
Cinclus_cinclus	Muscicapoidea	1.20412	1.34242	1.57978	0.648886	1.78947
Cinclus_mexicanus	Muscicapoidea	1.20412	1.30643	1.55931	0.664364	1.75043
Cinclus_pallasii	Muscicapoidea	1.21748	1.35218	1.59106	0.650444	1.88366
Cinnyricinclus_leucogaster	Muscicapoidea	1.07918	1.32222	1.51851	0.603023	1.64419
Circaetus_beaudouini	ACCIPITRIFORMES	1.66039	1.85278	2.06819	0.62532	3.21171
Circaetus_cinerascens	ACCIPITRIFORMES	1.59106	1.74819	1.97772	0.640723	3.04727
Circaetus_cinereus	ACCIPITRIFORMES	1.71181	2.01599	2.19103	0.575954	3.31133
Circaetus_fasciolatus	ACCIPITRIFORMES	1.69897	1.5563	1.9345	0.762493	3.00756
Circaetus_gallicus	ACCIPITRIFORMES	1.66745	1.85658	2.07326	0.626753	3.23253
Circaetus_pectoralis	ACCIPITRIFORMES	1.6902	1.90849	2.11394	0.613941	3.20645
Circus_aeruginosus	ACCIPITRIFORMES	1.51521	1.54716	1.83251	0.693987	2.8166
Circus_approximans	ACCIPITRIFORMES	1.51521	1.64591	1.88649	0.652169	2.87468
Circus_assimilis	ACCIPITRIFORMES	1.53782	1.59934	1.8707	0.68165	2.73233
Circus_cyaneus	ACCIPITRIFORMES	1.48667	1.56378	1.82796	0.675076	2.62531
Circus_macrosceles	ACCIPITRIFORMES	1.53148	1.63849	1.8893	0.662352	2.81933
Circus_macrourus	ACCIPITRIFORMES	1.46982	1.60206	1.84198	0.651506	2.58425
Circus_maillardi	ACCIPITRIFORMES	1.53148	1.63849	1.8893	0.662352	2.81933
Circus_maurus	ACCIPITRIFORMES	1.53782	1.58546	1.86332	0.687461	2.71642
Circus_melanoleucos	ACCIPITRIFORMES	1.49136	1.60206	1.85126	0.660772	2.55102
Circus_pygargus	ACCIPITRIFORMES	1.49658	1.54593	1.82298	0.686751	2.49572
Circus_ranivorus	ACCIPITRIFORMES	1.52179	1.62839	1.87938	0.662528	2.69962
Circus_spilonotus	ACCIPITRIFORMES	1.60746	1.57403	1.89209	0.720577	2.74904
Cissopis_leverianus	Passeroidea	1.09691	1.17609	1.43933	0.6742	1.88846
Cisticola_aberrans	Sylvioidea	1.14613	1.13033	1.43933	0.713506	1.14726
Cisticola_aridulus	Sylvioidea	1.14613	1.19033	1.46982	0.688895	0.964966
Cisticola_ayresii	Sylvioidea	1.09691	1.16137	1.43136	0.680414	0.845098
Cisticola_brachypterus	Sylvioidea	1.14613	1.23045	1.49136	0.672022	0.886068
Cisticola_cantans	Sylvioidea	1.11394	1.20412	1.4624	0.669534	1.06819
Cisticola_chiniana	Sylvioidea	1.13033	1.14613	1.43933	0.700649	1.19194
Cisticola_erythrops	Sylvioidea	1.14613	1.17609	1.4624	0.694808	1.15198
Cisticola_exilis	Sylvioidea	1.0607	1.13033	1.39794	0.678233	0.856276
Cisticola_fulvicapilla	Sylvioidea	1.13033	1.14613	1.43933	0.700649	0.916191
Cisticola_galactotes	Sylvioidea	1.09691	1.19033	1.44716	0.668153	1.16729
Cisticola_hunteri	Sylvioidea	1.09691	1.23045	1.46982	0.650945	1.19005
Cisticola_juncidis	Sylvioidea	1.0607	1.16137	1.41497	0.665062	0.856124
Cisticola_natalensis	Sylvioidea	1.25527	1.16137	1.51188	0.744208	1.22194
Cisticola_pipiens	Sylvioidea	1.14613	1.20412	1.47712	0.68313	1.13001
Cisticola_robustus	Sylvioidea	1.14613	1.21748	1.4843	0.677507	1.27265
Cisticola_subruficapilla	Sylvioidea	1.14613	1.14613	1.44716	0.707107	1.00582
Cisticola_textrix	Sylvioidea	1.14613	1.19033	1.46982	0.688895	1.03019
Cisticola_tinniens	Sylvioidea	1.09691	1.16137	1.43136	0.680414	1.09079
Cistothorus_palustris	Muscicapoidea	1.13988	1.13033	1.43616	0.710981	1.04238
Cistothorus_platensis	Muscicapoidea	1.13513	1.11394	1.4257	0.715678	0.944236
Cladorhynchus_leucocephalus	CHARADRIIFORMES	1.30103	1.69897	1.8451	0.534522	2.3337
Clamator_glandarius	CUCULIFORMES	1.11893	1.36642	1.5611	0.601052	2.16806
Clamator_jacobinus	CUCULIFORMES	1.06633	1.23045	1.45712	0.637677	1.89034
Clamator_levaillantii	CUCULIFORMES	1.05115	1.07918	1.36642	0.695608	2.0868
Clangula_hyemalis	ANSERIFORMES	1.40654	1.55931	1.79064	0.642616	2.92557
Claravis_pretiosa	COLUMBIFORMES	1.16137	1.09691	1.43136	0.732828	1.84073
Cleptornis_marchei	Sylvioidea	1.14613	1.04139	1.39794	0.748331	1.30535
Climacteris_affinis	Ptilonorhynchoidea	1.26126	1.42325	1.65079	0.638609	1.33646
Climacteris_erythrops	Ptilonorhynchoidea	1.25527	1.39794	1.63347	0.646997	1.36736
Climacteris_picumnus	Ptilonorhynchoidea	1.18327	1.37107	1.58827	0.627334	1.46494
Climacteris_rufus	Ptilonorhynchoidea	1.23045	1.43136	1.64345	0.621582	1.51398
Clytolaema_rubricauda	TROCHILIFORMES	1.19033	1.39794	1.60746	0.61864	0.897627
Clytospiza_monteiri	Passeroidea	1.11394	1.30103	1.51851	0.627646	1.17319
Cnemophilus_macgregorii	Corvoidea	1.27875	1.47712	1.6902	0.6227	2.0008
Coccothraustes_coccothraustes	Passeroidea	1.14613	1.14613	1.44716	0.707107	1.75082
Coccothraustes_vespertinus	Passeroidea	1.11394	1.13033	1.42325	0.700404	1.76641
Coccyzus_americanus	CUCULIFORMES	1.04139	1.16137	1.40654	0.65679	1.79588
Coccyzus_erythropthalmus	CUCULIFORMES	1.05115	1.22401	1.44716	0.633866	1.70102
Coccyzus_lansbergi	CUCULIFORMES	1.02119	1.02119	1.32222	0.707107	1.70308
Coccyzus_minor	CUCULIFORMES	1.0607	0.90309	1.29003	0.767948	1.81196
Coeligena_coeligena	TROCHILIFORMES	1.19033	1.36173	1.58546	0.634506	0.82823
Coeligena_torquata	TROCHILIFORMES	1.25527	1.33244	1.5966	0.675053	0.842609
Coeligena_wilsoni	TROCHILIFORMES	1.19033	1.38021	1.5966	0.626422	0.830909
Coenocorypha_aucklandica	CHARADRIIFORMES	1.34242	1.47712	1.716	0.650444	2.03466
Coenocorypha_pusilla	CHARADRIIFORMES	1.27875	1.32222	1.60206	0.689202	1.95785
Coereba_flaveola	Passeroidea	1.09691	1.25527	1.4843	0.640184	1.00022
Colaptes_auratus	PICIFORMES	1.07737	1.42732	1.58771	0.555685	2.11749
Colaptes_chrysoides	PICIFORMES	1.04139	1.38917	1.55023	0.55665	2.04532
Colaptes_fernandinae	PICIFORMES	1.25527	1.34242	1.60206	0.67082	2.13354
Colibri_coruscans	TROCHILIFORMES	1.24304	1.32222	1.58546	0.6742	0.826075
Colibri_serrirostris	TROCHILIFORMES	1.19033	1.37107	1.59106	0.630425	0.826075
Colibri_thalassinus	TROCHILIFORMES	1.21748	1.38021	1.60746	0.638285	0.74553
Colinus_virginianus	GALLIFORMES	1.35936	1.14613	1.56673	0.787616	2.23707
Colius_castanotus	COLIIFORMES	1.11394	1.04139	1.38021	0.73598	1.77048
Colius_colius	COLIIFORMES	1.07918	1.17609	1.43136	0.666667	1.61726
Colius_striatus	COLIIFORMES	1.11394	1.23679	1.48073	0.655555	1.71433
Collocalia_brevirostris	APODIFORMES	1.36173	1.63347	1.81954	0.590326	1.11261
Collocalia_elaphra	APODIFORMES	1.43933	1.62325	1.84198	0.629034	1.04139
Collocalia_esculenta	APODIFORMES	1.34242	1.61674	1.80192	0.589186	0.817565
Collocalia_francica	APODIFORMES	1.34242	1.69897	1.85733	0.552771	0.958444
Collocalia_fuciphaga	APODIFORMES	1.36173	1.63347	1.81954	0.590326	1.02938
Collocalia_germani	APODIFORMES	1.36173	1.63347	1.81954	0.590326	1.03991
Collocalia_linchi	APODIFORMES	1.33244	1.62325	1.80277	0.581879	0.780557
Collocalia_maxima	APODIFORMES	1.44716	1.76716	1.93702	0.568946	1.22789
Collocalia_salangana	APODIFORMES	1.36173	1.65801	1.83569	0.579454	1.02837
Collocalia_spodiopygia	APODIFORMES	1.42975	1.67669	1.87157	0.601298	0.937769
Collocalia_terraereginae	APODIFORMES	1.42325	1.68574	1.87506	0.594418	1.07691
Collocalia_vulcanorum	APODIFORMES	1.36173	1.63347	1.81954	0.590326	1.11469
Colluricincla_harmonica	Corvoidea	1.22917	1.21748	1.5244	0.711847	1.82421
Colluricincla_megarhyncha	Corvoidea	1.21748	1.02119	1.43136	0.781736	1.52107
Columba_arquatrix	COLUMBIFORMES	1.26717	1.28443	1.57692	0.700047	2.59618
Columba_bollii	COLUMBIFORMES	1.27875	1.44716	1.6721	0.635811	2.59021
Columba_guinea	COLUMBIFORMES	1.2075	1.34242	1.58121	0.650347	2.53845
Columba_leucomela	COLUMBIFORMES	1.29003	1.34242	1.61805	0.685478	2.62322
Columba_livia	COLUMBIFORMES	1.23363	1.51355	1.69679	0.586704	2.52776
Columba_oenas	COLUMBIFORMES	1.23045	1.38021	1.61278	0.643921	2.46745
Columba_palumbus	COLUMBIFORMES	1.22401	1.48996	1.67806	0.592892	2.6902
Columba_pulchricollis	COLUMBIFORMES	1.34242	1.44716	1.69897	0.663325	2.51851
Columba_sjostedti	COLUMBIFORMES	1.23045	1.27875	1.5563	0.687184	2.54264
Columba_trocaz	COLUMBIFORMES	1.29003	1.44716	1.67669	0.640723	2.658
Columbina_cruziana	COLUMBIFORMES	1.14613	1.02119	1.38917	0.755929	1.69515
Columbina_inca	COLUMBIFORMES	1.14613	1.17609	1.4624	0.694808	1.68237
Columbina_minuta	COLUMBIFORMES	1.12222	1.11394	1.41913	0.710466	1.51514
Columbina_passerina	COLUMBIFORMES	1.12629	1.04139	1.38694	0.740755	1.5463
Columbina_talpacoti	COLUMBIFORMES	1.08814	1.07918	1.38471	0.710742	1.66471
Compsospiza_garleppi	Passeroidea	1.14613	1.25527	1.50515	0.661438	1.6638
Conopophaga_lineata	Furnariidae	1.14613	1.14613	1.44716	0.707107	1.40278
Conopophaga_melanops	Furnariidae	1.25527	1.17609	1.51851	0.738549	1.30589
Conopophila_albogularis	Meliphagoidea	1.17319	1.14613	1.4609	0.718033	1.06446
Conopophila_rufogularis	Meliphagoidea	1.15381	1.07918	1.41913	0.736788	1.03342
Contopus_cooperi	Tyrannidae	1.20071	1.25527	1.52988	0.684569	1.51099
Contopus_sordidulus	Tyrannidae	1.15381	1.20412	1.48073	0.686349	1.11311
Contopus_virens	Tyrannidae	1.10551	1.21748	1.46613	0.660225	1.1438
Copsychus_albospecularis	Muscicapoidea	1.11394	1.11394	1.41497	0.707107	1.36246
Copsychus_malabaricus	Muscicapoidea	1.14197	1.09604	1.42064	0.725545	1.47021
Copsychus_saularis	Muscicapoidea	1.09691	1.17609	1.43933	0.6742	1.56229
Copsychus_sechellarum	Muscicapoidea	1.29003	1.27875	1.58546	0.711684	1.85046
Copsychus_stricklandii	Muscicapoidea	1.14613	1.09691	1.42325	0.726844	1.5475
Coracias_benghalensis	CORACIIFORMES	1.25527	1.51188	1.70329	0.597022	2.21213
Coracias_caudatus	CORACIIFORMES	1.30643	1.41497	1.66511	0.661693	2.06539
Coracias_garrulus	CORACIIFORMES	1.25527	1.42325	1.64836	0.635999	2.16435
Coracina_javensis	Corvoidea	1.33244	1.35218	1.64345	0.699025	1.96164
Coracina_macei	Corvoidea	1.33244	1.35218	1.64345	0.699025	1.96164
Coracina_maxima	Corvoidea	1.27875	1.4624	1.68124	0.629153	2.1038
Coracina_newtoni	Corvoidea	1.36173	1.30103	1.63347	0.731357	1.83225
Coracina_novaehollandiae	Corvoidea	1.34242	1.36642	1.65562	0.697272	2.06657
Coracina_papuensis	Corvoidea	1.33244	1.34242	1.63849	0.703031	1.81731
Coracina_pectoralis	Corvoidea	1.36173	1.43136	1.69897	0.678233	1.7356
Coracina_personata	Corvoidea	1.33244	1.35218	1.64345	0.699025	1.96164
Coracina_tenuirostris	Corvoidea	1.34242	1.43136	1.6902	0.670059	1.77651
Coracina_typica	Corvoidea	1.38917	1.36173	1.67669	0.718185	1.63246
Coracopsis_nigra	PSITTACIFORMES	1.25527	1.62325	1.77815	0.547723	2.27846
Coragyps_atratus	ACCIPITRIFORMES	1.57403	1.88224	2.05595	0.574169	3.29691
Corcorax_melanorhamphos	Corvoidea	1.28443	1.39445	1.64395	0.661062	2.5611
Cormobates_leucophaea	Ptilonorhynchoidea	1.32736	1.41078	1.6721	0.672404	1.34537
Cormobates_placens	Ptilonorhynchoidea	1.29003	1.40654	1.65321	0.658281	1.4183
Corvinella_corvina	Corvoidea	1.21748	1.27875	1.55023	0.681754	1.8174
Corvus_albicollis	Corvoidea	1.30103	1.38917	1.64836	0.670402	2.96284
Corvus_albus	Corvoidea	1.26717	1.60206	1.76716	0.562352	2.7342
Corvus_bennetti	Corvoidea	1.23045	1.4843	1.67669	0.598243	2.59398
Corvus_brachyrhynchos	Corvoidea	1.25164	1.50481	1.69745	0.598543	2.65406
Corvus_capensis	Corvoidea	1.26717	1.57403	1.74819	0.574767	2.74273
Corvus_caurinus	Corvoidea	1.26126	1.50515	1.70114	0.602648	2.58983
Corvus_corax	Corvoidea	1.29003	1.60206	1.77452	0.572478	3.00539
Corvus_corone	Corvoidea	1.27493	1.5244	1.71836	0.600181	2.74273
Corvus_coronoides	Corvoidea	1.29885	1.63448	1.79934	0.562026	2.80764
Corvus_cryptoleucus	Corvoidea	1.31175	1.57113	1.76155	0.595801	2.72837
Corvus_edithae	Corvoidea	1.32222	1.63849	1.80956	0.570597	2.74498
Corvus_frugilegus	Corvoidea	1.23045	1.51521	1.69679	0.584558	2.65591
Corvus_hawaiiensis	Corvoidea	1.30103	1.62325	1.79239	0.567962	2.71551
Corvus_kubaryi	Corvoidea	1.34242	1.57403	1.77452	0.608069	2.39547
Corvus_levaillantii	Corvoidea	1.25527	1.38917	1.62839	0.650791	2.72274
Corvus_macrorhynchos	Corvoidea	1.25527	1.38917	1.62839	0.650791	2.72341
Corvus_mellori	Corvoidea	1.28556	1.56644	1.74935	0.586278	2.73123
Corvus_monedula	Corvoidea	1.2492	1.51521	1.70329	0.592862	2.39094
Corvus_orru	Corvoidea	1.29003	1.61278	1.78176	0.567727	2.72915
Corvus_ossifragus	Corvoidea	1.2492	1.5563	1.73038	0.574659	2.45458
Corvus_rhipidurus	Corvoidea	1.27875	1.57403	1.75205	0.579899	2.79436
Corvus_ruficollis	Corvoidea	1.31702	1.60206	1.78355	0.584435	2.76585
Corvus_splendens	Corvoidea	1.21748	1.38917	1.61278	0.634381	2.4804
Corvus_tasmanicus	Corvoidea	1.30103	1.60206	1.77815	0.57735	2.82448
Corythaeola_cristata	MUSOPHAGIFORMES	1.47712	1.53782	1.80956	0.681994	2.99233
Corythaixoides_concolor	MUSOPHAGIFORMES	1.42325	1.44716	1.7364	0.697308	2.41602
Coscoroba_coscoroba	ANSERIFORMES	1.54407	1.92428	2.07555	0.542326	3.62038
Cossypha_caffra	Muscicapoidea	1.20683	1.20412	1.50651	0.708207	1.45465
Cossypha_dichroa	Muscicapoidea	1.23045	1.14613	1.49136	0.740532	1.66115
Cossypha_heuglini	Muscicapoidea	1.19033	1.17609	1.4843	0.712879	1.5422
Cossypha_humeralis	Muscicapoidea	1.16137	1.13033	1.44716	0.719623	1.35507
Cossypha_natalensis	Muscicapoidea	1.16137	1.14613	1.45484	0.713283	1.53212
Cossypha_semirufa	Muscicapoidea	1.09691	1.19033	1.44716	0.668153	1.43397
Coturnicops_exquisitus	GRUIFORMES	1.23045	1.54407	1.716	0.571772	1.70629
Coturnicops_noveboracensis	GRUIFORMES	1.23679	1.54407	1.71809	0.574581	1.78462
Coturnix_chinensis	GALLIFORMES	1.22401	1.44716	1.65079	0.611802	1.62294
Coturnix_coturnix	GALLIFORMES	1.25225	1.30103	1.57835	0.686984	1.98907
Coturnix_japonica	GALLIFORMES	1.2492	1.30103	1.57692	0.68571	1.98087
Coturnix_pectoralis	GALLIFORMES	1.29003	1.20412	1.55023	0.741145	2.12801
Coturnix_ypsilophora	GALLIFORMES	1.33244	1.13033	1.54407	0.783764	2.03179
Coua_caerulea	CUCULIFORMES	1.11394	1.14613	1.43136	0.693889	2.38894
Cracticus_mentalis	Corvoidea	1.32222	1.14613	1.54407	0.774597	1.90728
Cracticus_nigrogularis	Corvoidea	1.31702	1.46538	1.69854	0.644527	2.10491
Cracticus_torquatus	Corvoidea	1.32222	1.41747	1.67348	0.667373	1.91263
Crax_rubra	GALLIFORMES	1.51188	1.30103	1.72016	0.786796	3.61627
Creagrus_furcatus	CHARADRIIFORMES	1.5231	1.78355	1.97359	0.595324	2.83695
Crecopsis_egregia	GRUIFORMES	1.27875	1.49831	1.70329	0.613382	2.08121
Crex_crex	GRUIFORMES	1.24304	1.5563	1.72835	0.571929	2.19091
Crotophaga_ani	CUCULIFORMES	1.14613	1.01599	1.38694	0.757865	2.04672
Crotophaga_sulcirostris	CUCULIFORMES	1.11394	1.0054	1.36408	0.749775	1.90859
Cryptospiza_salvadorii	Passeroidea	1.17609	1.31175	1.55023	0.650027	1.09079
Crypturellus_cinnamomeus	TINAMIFORMES	1.20412	1.30103	1.5563	0.666667	2.62596
Crypturellus_soui	TINAMIFORMES	1.27875	1.32222	1.60206	0.689202	2.32981
Cuculus_canorus	CUCULIFORMES	1.08814	1.26126	1.4843	0.63375	2.047
Cuculus_clamosus	CUCULIFORMES	1.13033	1.31175	1.53148	0.630126	1.91593
Cuculus_gularis	CUCULIFORMES	1.12222	1.30643	1.52504	0.628906	2.0304
Cuculus_micropterus	CUCULIFORMES	1.07918	1.32222	1.51851	0.603023	1.97709
Cuculus_solitarius	CUCULIFORMES	1.08814	1.27875	1.49485	0.626099	1.87558
Cursorius_cursor	CHARADRIIFORMES	1.26717	1.47712	1.68574	0.617611	2.13988
Cyanerpes_cyaneus	Passeroidea	1.0943	1.14613	1.42201	0.68571	1.14613
Cyanerpes_lucidus	Passeroidea	1.09691	1.13033	1.41497	0.693375	1.05308
Cyanochen_cyanoptera	ANSERIFORMES	1.50515	1.94817	2.08189	0.514792	3.18184
Cyanocitta_cristata	Corvoidea	1.23679	1.27875	1.55931	0.689828	1.93764
Cyanocitta_stelleri	Corvoidea	1.20412	1.20412	1.50515	0.707107	2.09342
Cyanocompsa_cyanoides	Passeroidea	1.13033	1.0607	1.39794	0.734847	1.49485
Cyanocorax_beecheii	Corvoidea	1.26717	1.37107	1.62325	0.663684	2.28668
Cyanocorax_caeruleus	Corvoidea	1.27875	1.25527	1.5682	0.716599	2.43457
Cyanocorax_chrysops	Corvoidea	1.27875	1.36173	1.62325	0.672593	2.21484
Cyanocorax_cristatellus	Corvoidea	1.27875	1.38021	1.63347	0.664726	2.25042
Cyanocorax_dickeyi	Corvoidea	1.26717	1.38021	1.62839	0.659768	2.25467
Cyanocorax_luxuosus	Corvoidea	1.20412	1.27875	1.54407	0.676123	1.89657
Cyanocorax_morio	Corvoidea	1.26717	1.38247	1.62966	0.6588	2.32015
Cyanocorax_sanblasianus	Corvoidea	1.24304	1.27875	1.56229	0.692425	2.03593
Cyanocorax_yncas	Corvoidea	1.22401	1.29557	1.56229	0.677425	1.89657
Cyanoliseus_patagonus	PSITTACIFORMES	1.38917	1.77815	1.92686	0.538462	2.44003
Cyanophaia_bicolor	TROCHILIFORMES	1.23045	1.33244	1.58546	0.664499	0.653213
Cyanopica_cyanus	Corvoidea	1.18089	1.21748	1.5006	0.69206	1.9699
Cyanoramphus_cookii	PSITTACIFORMES	1.30103	1.58546	1.76716	0.584705	1.94342
Cyanoramphus_novaezelandiae	PSITTACIFORMES	1.29557	1.59879	1.77415	0.576378	1.93735
Cyanoramphus_saisseti	PSITTACIFORMES	1.30103	1.58546	1.76716	0.584705	1.94342
Cygnus_atratus	ANSERIFORMES	1.59934	2.14223	2.25164	0.471899	3.75125
Cygnus_buccinator	ANSERIFORMES	1.54095	1.99782	2.12791	0.508769	4.0288
Cygnus_columbianus	ANSERIFORMES	1.46982	1.71075	1.90781	0.603954	3.80373
Cygnus_cygnus	ANSERIFORMES	1.54407	1.96731	2.10636	0.523424	3.97227
Cygnus_melancoryphus	ANSERIFORMES	1.54407	1.8451	2.02119	0.57735	3.65257
Cygnus_olor	ANSERIFORMES	1.5563	2.13033	2.233	0.458831	4.01937
Cynanthus_latirostris	TROCHILIFORMES	1.23045	1.36173	1.60206	0.65192	0.50965
Cyornis_tickelliae	Muscicapoidea	1.11394	1.32222	1.53148	0.618347	1.18696
Cypseloides_cherriei	APODIFORMES	1.43136	1.8293	1.97543	0.534522	1.34635
Cypseloides_cryptus	APODIFORMES	1.47712	1.75205	1.93702	0.588915	1.54136
Cypseloides_niger	APODIFORMES	1.38917	1.65321	1.84198	0.593732	1.61342
Cypsiurus_balasiensis	APODIFORMES	1.27875	1.47349	1.68797	0.624294	1.05519
Cypsiurus_parvus	APODIFORMES	1.30103	1.49136	1.70757	0.626224	1.13354
Cypsnagra_hirundinacea	Passeroidea	1.20412	1.08279	1.44871	0.754583	1.50583
Dacelo_leachii	CORACIIFORMES	1.38471	1.57978	1.79414	0.624146	2.49802
Dacelo_novaeguineae	CORACIIFORMES	1.39794	1.55023	1.78176	0.642824	2.52771
Dacnis_nigripes	Passeroidea	1.14613	1.13033	1.43933	0.713506	1.14613
Damophila_julie	TROCHILIFORMES	1.17609	1.32222	1.5563	0.645497	0.528274
Daphoenositta_chrysoptera	Corvoidea	1.16386	1.20412	1.48548	0.690535	1.06819
Daption_capense	PROCELLARIIFORMES	1.64836	1.70114	1.97658	0.685315	2.63062
Dasyornis_brachypterus	Meliphagoidea	1.32222	1.04139	1.50515	0.810093	1.61962
Dasyornis_broadbenti	Meliphagoidea	1.26717	1.27875	1.57403	0.702377	1.83187
Delichon_urbicum	Sylvioidea	1.16137	1.38471	1.58827	0.611714	1.19417
Dendragapus_canadensis	GALLIFORMES	1.34292	0.845098	1.46277	0.871108	2.66729
Dendragapus_fuliginosus	GALLIFORMES	1.40226	1	1.54716	0.846352	3.02249
Dendragapus_obscurus	GALLIFORMES	1.40866	1	1.55175	0.848115	3.02249
Dendrocincla_anabatina	Furnariidae	1.31175	1.38021	1.64836	0.67873	1.53552
Dendrocopos_canicapillus	PICIFORMES	1.08814	1.32222	1.52179	0.606977	1.40449
Dendrocopos_dorae	PICIFORMES	1.04139	1.34242	1.51851	0.57735	1.28992
Dendrocopos_himalayensis	PICIFORMES	1.14613	1.32222	1.54407	0.632456	1.84739
Dendrocopos_kizuki	PICIFORMES	1.11394	1.32222	1.53148	0.618347	1.28319
Dendrocopos_leucotos	PICIFORMES	1.17609	1.43537	1.62583	0.595844	2.06781
Dendrocopos_major	PICIFORMES	1.10266	1.33244	1.5336	0.608877	1.91984
Dendrocopos_medius	PICIFORMES	1.08814	1.35698	1.54407	0.591608	1.77085
Dendrocopos_minor	PICIFORMES	1.05115	1.30103	1.49485	0.6	1.29885
Dendrocopos_syriacus	PICIFORMES	1.02119	1.37107	1.53148	0.555719	1.88811
Dendrocygna_arcuata	ANSERIFORMES	1.45484	1.74036	1.92169	0.584224	2.89566
Dendrocygna_autumnalis	ANSERIFORMES	1.44326	1.76155	1.93197	0.569703	2.89812
Dendrocygna_bicolor	ANSERIFORMES	1.41913	1.79934	1.95061	0.542326	2.87488
Dendrocygna_guttata	ANSERIFORMES	1.4843	1.6902	1.90037	0.619393	2.90309
Dendroica_aestiva	Passeroidea	1.04139	1	1.32222	0.723747	1.01703
Dendroica_caerulescens	Passeroidea	1.08814	0.966142	1.33244	0.754829	1.00732
Dendroica_castanea	Passeroidea	1.08814	1.05115	1.37107	0.721995	1.07761
Dendroica_cerulea	Passeroidea	1.07463	1.02119	1.34976	0.72851	0.956409
Dendroica_chrysoparia	Passeroidea	1.04139	1.02119	1.33244	0.715282	0.995635
Dendroica_coronata	Passeroidea	1.09691	1.09691	1.39794	0.707107	1.09333
Dendroica_discolor	Passeroidea	1.07918	0.967314	1.32787	0.751027	0.883377
Dendroica_dominica	Passeroidea	1.09108	1	1.34895	0.743128	0.986622
Dendroica_kirtlandii	Passeroidea	1.15076	1.02837	1.39489	0.754977	1.14442
Dendroica_magnolia	Passeroidea	1.07918	0.966142	1.32736	0.751469	0.922725
Dendroica_occidentalis	Passeroidea	1.07918	0.954243	1.32222	0.755929	1.0147
Dendroica_palmarum	Passeroidea	1.07918	1.07918	1.38021	0.707107	1.01178
Dendroica_pensylvanica	Passeroidea	1.07463	1.03141	1.35459	0.724474	0.975202
Dendroica_petechia	Passeroidea	1.04139	0.961421	1.30428	0.738854	1.00475
Dendroica_pinus	Passeroidea	1.08814	1	1.34733	0.741999	1.07354
Dendroica_striata	Passeroidea	1.06633	1.01072	1.34044	0.729358	1.08335
Dendroica_townsendi	Passeroidea	1.08814	1	1.34733	0.741999	0.946698
Dendroica_virens	Passeroidea	1.07918	0.977724	1.33244	0.747087	0.946698
Dendropicos_fuscescens	PICIFORMES	1.07004	1.43136	1.58827	0.550659	1.4456
Dendroplex_picus	Furnariidae	1.23045	1.24304	1.53782	0.701964	1.6066
Deroptyus_accipitrinus	PSITTACIFORMES	1.44716	1.79934	1.95904	0.5547	2.39094
Dicrurus_adsimilis	Corvoidea	1.21085	1.19728	1.50515	0.71261	1.61542
Dicrurus_aldabranus	Corvoidea	1.23045	1.23045	1.53148	0.707107	1.68543
Dicrurus_bracteatus	Corvoidea	1.27875	1.33244	1.60746	0.684935	1.92371
Dicrurus_macrocercus	Corvoidea	1.17609	1.21748	1.49831	0.690066	1.68485
Dicrurus_modestus	Corvoidea	1.20412	1.14613	1.47712	0.730297	1.65369
Dicrurus_waldenii	Corvoidea	1.30103	1.29003	1.5966	0.711568	1.70312
Diglossa_baritula	Passeroidea	1.14613	1.20412	1.47712	0.68313	0.973128
Diglossa_plumbea	Passeroidea	1.14613	1.20412	1.47712	0.68313	0.995635
Diglossa_sittoides	Passeroidea	1.14613	1.20412	1.47712	0.68313	0.963788
Dinopium_benghalense	PICIFORMES	1.25527	1.32222	1.59106	0.679366	2.01599
Diomedea_amsterdamensis	PROCELLARIIFORMES	1.89694	2.42435	2.53725	0.478458	3.82337
Diomedea_antipodensis	PROCELLARIIFORMES	1.89763	2.45309	2.55973	0.466606	3.8678
Diomedea_dabbenena	PROCELLARIIFORMES	1.89625	2.4383	2.5479	0.472255	3.86527
Diomedea_epomophora	PROCELLARIIFORMES	1.89708	2.37658	2.50092	0.498973	3.93211
Diomedea_exulans	PROCELLARIIFORMES	1.89625	2.44381	2.55218	0.469932	3.87365
Diomedea_sanfordi	PROCELLARIIFORMES	1.89625	2.37291	2.49797	0.500199	3.92365
Diopsittaca_nobilis	PSITTACIFORMES	1.38021	1.77815	1.92428	0.534522	2.17596
Dioptrornis_fischeri	Muscicapoidea	1.09691	1.20412	1.45484	0.662266	1.37291
Discosura_langsdorffi	TROCHILIFORMES	1.11394	1.30103	1.51851	0.627646	0.435367
Discosura_longicaudus	TROCHILIFORMES	1.13033	1.32222	1.53782	0.625543	0.531479
Diuca_diuca	Passeroidea	1.13033	0.977724	1.36173	0.766131	1.56348
Dolichonyx_oryzivorus	Passeroidea	1.10551	1.05115	1.38021	0.728869	1.51792
Doricha_eliza	TROCHILIFORMES	1.17609	1.36173	1.57978	0.628281	0.39794
Doryfera_ludovicae	TROCHILIFORMES	1.27875	1.42325	1.65801	0.646206	0.765296
Drepanoptila_holosericea	COLUMBIFORMES	1.32222	1.32222	1.62325	0.707107	2.33244
Dromaius_novaehollandiae	CASUARIIFORMES	1.73918	1.8451	2.09639	0.662818	4.54588
Drymodes_brunneopygia	Petroicidae	1.20412	1.0607	1.43933	0.76277	1.5244
Drymornis_bridgesii	Furnariidae	1.14613	1.32222	1.54407	0.632456	1.96993
Dryocopus_javensis	PICIFORMES	1.14613	1.41497	1.60206	0.591608	2.43469
Dryocopus_martius	PICIFORMES	1.09691	1.43537	1.59934	0.560772	2.50651
Dryocopus_pileatus	PICIFORMES	1.22401	1.42325	1.63599	0.622321	2.47016
Dryoscopus_cubla	Corvoidea	1.11394	1.25527	1.49136	0.647576	1.41896
Ducula_bicolor	COLUMBIFORMES	1.43136	1.41497	1.72428	0.713746	2.65203
Ducula_spilorrhoa	COLUMBIFORMES	1.43136	1.36173	1.69897	0.734847	2.68067
Dulus_dominicus	Muscicapoidea	1.17609	1.50515	1.6721	0.564933	1.68158
Dumetella_carolinensis	Muscicapoidea	1.11394	1.04532	1.38202	0.734452	1.54808
Dumetia_hyperythra	Sylvioidea	1.11394	1.25527	1.49136	0.647576	1.11059
Dysithamnus_mentalis	Thamnophilidae	1.13033	0.966142	1.35698	0.770329	1.17566
Dysithamnus_striaticeps	Thamnophilidae	1.14613	1.04139	1.39794	0.748331	1.07918
Eclectus_roratus	PSITTACIFORMES	1.46427	1.91514	2.04679	0.511375	2.66028
Egretta_caerulea	PELECANIFORMES	1.35698	1.49485	1.73239	0.649073	2.53027
Egretta_eulophotes	PELECANIFORMES	1.37107	1.57978	1.78888	0.618154	2.66807
Egretta_garzetta	PELECANIFORMES	1.33244	1.62839	1.80618	0.579601	2.63749
Egretta_gularis	PELECANIFORMES	1.36173	1.64098	1.82445	0.587	2.55145
Egretta_novaehollandiae	PELECANIFORMES	1.39794	1.61013	1.8179	0.616626	2.74006
Egretta_rufescens	PELECANIFORMES	1.43933	1.47349	1.75778	0.693072	2.78808
Egretta_sacra	PELECANIFORMES	1.42325	1.61674	1.83171	0.624839	2.70426
Egretta_thula	PELECANIFORMES	1.29003	1.47712	1.69461	0.627646	2.56879
Egretta_tricolor	PELECANIFORMES	1.33746	1.49136	1.72222	0.642123	2.54049
Elaenia_chiriquensis	Tyrannidae	1.16137	1.19033	1.47712	0.695222	1.20502
Elaenia_flavogaster	Tyrannidae	1.20412	1.21748	1.51188	0.701646	1.39387
Elaenia_frantzii	Tyrannidae	1.17609	1.21085	1.49485	0.69282	1.28612
Elaenia_mesoleuca	Tyrannidae	1.19033	1.30103	1.55023	0.660772	1.24736
Elaenia_parvirostris	Tyrannidae	1.14613	1.17609	1.4624	0.694808	1.14067
Elaenia_spectabilis	Tyrannidae	1.16137	1.25527	1.51188	0.667947	1.38761
Elanoides_forficatus	ACCIPITRIFORMES	1.46052	1.63699	1.85869	0.632291	2.63289
Elanus_axillaris	ACCIPITRIFORMES	1.49136	1.54716	1.82119	0.68405	2.42781
Elanus_caeruleus	ACCIPITRIFORMES	1.41497	1.52827	1.77634	0.659656	2.40463
Elanus_leucurus	ACCIPITRIFORMES	1.4843	1.57258	1.83171	0.67034	2.51696
Elanus_scriptus	ACCIPITRIFORMES	1.49136	1.52827	1.81124	0.691928	2.49955
Eleothreptus_candicans	CAPRIMULGIFORMES	1.27875	1.29003	1.58546	0.7025	1.67806
Elminia_albonotata	Sylvioidea	1.19033	1.07918	1.43933	0.750757	0.963788
Elminia_nigromitrata	Sylvioidea	1.20412	1.09691	1.45484	0.749269	0.956168
Elseyornis_melanops	CHARADRIIFORMES	1.39358	1.4624	1.73038	0.678576	1.50853
Emberiza_aureola	Passeroidea	1.12222	1.11394	1.41913	0.710466	1.3091
Emberiza_bruniceps	Passeroidea	1.09691	1.09691	1.39794	0.707107	1.39182
Emberiza_cabanisi	Passeroidea	1.11394	1.20412	1.4624	0.669534	1.39489
Emberiza_caesia	Passeroidea	1.07918	1.09691	1.38917	0.699854	1.31069
Emberiza_capensis	Passeroidea	1.13033	1.0607	1.39794	0.734847	1.32582
Emberiza_cia	Passeroidea	1.13354	1.05308	1.3962	0.739043	1.36647
Emberiza_cioides	Passeroidea	1.04139	1.04139	1.34242	0.707107	1.33365
Emberiza_cirlus	Passeroidea	1.07918	1.08814	1.38471	0.703452	1.40526
Emberiza_citrinella	Passeroidea	1.11394	1.09604	1.40611	0.714356	1.47276
Emberiza_hortulana	Passeroidea	1.0607	1.09691	1.38021	0.692219	1.31149
Emberiza_melanocephala	Passeroidea	1.14613	1.16137	1.45484	0.700877	1.45263
Emberiza_pallasi	Passeroidea	1.11394	1.0607	1.38917	0.728431	1.19535
Emberiza_pusilla	Passeroidea	1.0607	1.0607	1.36173	0.707107	1.16909
Emberiza_rustica	Passeroidea	1.09691	1.14613	1.42325	0.686803	1.30792
Emberiza_schoeniclus	Passeroidea	1.11394	1.05115	1.38471	0.732177	1.26951
Emberiza_striolata	Passeroidea	1.16137	1.25527	1.51188	0.667947	1.17026
Emblema_pictum	Passeroidea	1.18682	1.3248	1.56229	0.649025	1.01703
Eminia_lepida	Sylvioidea	1.09691	1.20412	1.45484	0.662266	1.29885
Empidonax_alnorum	Tyrannidae	1.14613	1.1383	1.44326	0.710285	1.11227
Empidonax_difficilis	Tyrannidae	1.16137	1.19934	1.4818	0.691486	1.03242
Empidonax_flavescens	Tyrannidae	1.21748	1.19033	1.50515	0.71807	1.09691
Empidonax_flaviventris	Tyrannidae	1.17609	1.11394	1.44716	0.731925	1.0728
Empidonax_fulvifrons	Tyrannidae	1.17609	1.20412	1.49136	0.695608	0.897627
Empidonax_hammondii	Tyrannidae	1.17609	1.23679	1.50853	0.681994	1.01769
Empidonax_minimus	Tyrannidae	1.14301	1.16806	1.45675	0.696843	1.00593
Empidonax_oberholseri	Tyrannidae	1.16137	1.2492	1.50853	0.670531	1.01703
Empidonax_occidentalis	Tyrannidae	1.16137	1.20817	1.48643	0.68781	1.05308
Empidonax_traillii	Tyrannidae	1.1486	1.13988	1.44529	0.710649	1.1245
Empidonax_virescens	Tyrannidae	1.1383	1.15912	1.44986	0.698585	1.10209
Empidonax_wrightii	Tyrannidae	1.16137	1.20412	1.4843	0.6895	1.09255
Empidonomus_aurantioatrocristatus	Tyrannidae	1.19033	1.20412	1.49831	0.701472	1.52261
Enicognathus_leptorhynchus	PSITTACIFORMES	1.43136	1.63849	1.84819	0.618853	2.36559
Eopsaltria_australis	Petroicidae	1.20276	1.09517	1.45332	0.749413	1.30535
Eopsaltria_georgiana	Petroicidae	1.16137	1.11394	1.43933	0.726135	1.28126
Ephippiorhynchus_senegalensis	CICONIIFORMES	1.51188	1.92942	2.07004	0.525924	3.78962
Epthianura_albifrons	Meliphagoidea	1.13033	1.14922	1.44091	0.699379	1.12385
Epthianura_aurifrons	Meliphagoidea	1.0607	1	1.33244	0.731357	1.02119
Epthianura_tricolor	Meliphagoidea	1.06819	0.995635	1.33445	0.73598	1.02938
Eremalauda_dunni	Sylvioidea	1.16137	1.16137	1.4624	0.707107	1.31175
Eremalauda_starki	Sylvioidea	1.07918	1	1.34242	0.738549	1.26776
Eremomela_icteropygialis	Sylvioidea	1.04139	1.19033	1.42325	0.644278	0.876939
Eremomela_salvadorii	Sylvioidea	1.04139	1.19033	1.42325	0.644278	0.898588
Eremophila_alpestris	Sylvioidea	1.04139	1.34733	1.52179	0.575176	1.52879
Eremophila_bilopha	Sylvioidea	1.13033	1.19033	1.4624	0.682288	1.58546
Eremopterix_australis	Sylvioidea	1.0086	0.954243	1.2833	0.728869	1.15229
Eremopterix_leucopareia	Sylvioidea	1.07918	1.17609	1.43136	0.666667	1.15761
Eremopterix_leucotis	Sylvioidea	1.04139	1.04139	1.34242	0.707107	1.21484
Eremopterix_nigriceps	Sylvioidea	1.0607	1.11394	1.38917	0.685119	1.13593
Eremopterix_verticalis	Sylvioidea	1.07918	0.929419	1.31175	0.765092	1.22949
Ergaticus_versicolor	Passeroidea	1.13033	1.02119	1.38021	0.75	1
Erithacus_rubecula	Muscicapoidea	1.14145	1.12872	1.43616	0.712268	1.24613
Erythropygia_coryphaeus	Muscicapoidea	1.14613	1.1383	1.44326	0.710285	1.30963
Erythropygia_galactotes	Muscicapoidea	1.13033	1.0607	1.39794	0.734847	1.3075
Erythropygia_hartlaubi	Muscicapoidea	1.07918	1.16137	1.42325	0.672927	1.2833
Erythropygia_leucophrys	Muscicapoidea	1.07918	1.0607	1.37107	0.71459	1.21801
Erythropygia_paena	Muscicapoidea	1.11394	1.14613	1.43136	0.693889	1.29447
Erythropygia_quadrivirgata	Muscicapoidea	1.07918	1.20412	1.44716	0.654654	1.41664
Erythropygia_signata	Muscicapoidea	1.16137	1.17609	1.46982	0.701089	1.58206
Erythrotriorchis_radiatus	ACCIPITRIFORMES	1.61278	1.72016	1.97081	0.662195	2.9602
Erythrura_cyaneovirens	Passeroidea	1.13033	1.29003	1.51851	0.639602	1.11185
Erythrura_gouldiae	Passeroidea	1.15381	1.2492	1.50515	0.667317	1.15076
Erythrura_hyperythra	Passeroidea	1.13033	1.38021	1.57403	0.6	1.0463
Erythrura_prasina	Passeroidea	1.11394	1.32222	1.53148	0.618347	1.10551
Erythrura_psittacea	Passeroidea	1.11394	1.30103	1.51851	0.627646	1.0607
Erythrura_trichroa	Passeroidea	1.11394	1.32222	1.53148	0.618347	1.15594
Esacus_giganteus	CHARADRIIFORMES	1.47712	1.92428	2.0569	0.512989	3.00612
Estrilda_astrild	Passeroidea	1.0607	1.25527	1.46982	0.624364	0.915751
Estrilda_atricapilla	Passeroidea	1.07918	1.27875	1.49136	0.622171	0.892095
Estrilda_caerulescens	Passeroidea	1.0607	1.25527	1.46982	0.624364	0.961421
Estrilda_charmosyna	Passeroidea	1.07918	1.34242	1.53148	0.594089	0.916454
Estrilda_erythronotos	Passeroidea	1.07918	1.34242	1.53148	0.594089	0.963788
Estrilda_melpoda	Passeroidea	1.04139	1.31175	1.49831	0.590937	0.882951
Estrilda_nigriloris	Passeroidea	1.0607	1.23045	1.45484	0.635223	0.893854
Estrilda_nonnula	Passeroidea	1.07918	1.27875	1.49136	0.622171	0.886491
Estrilda_paludicola	Passeroidea	1.09691	1.30103	1.51188	0.620174	0.878905
Estrilda_rhodopyga	Passeroidea	1.11394	1.25527	1.49136	0.647576	0.891398
Estrilda_troglodytes	Passeroidea	1.05115	1.2492	1.4624	0.622841	0.880099
Eubucco_bourcierii	PICIFORMES	1.17609	1.56229	1.71181	0.539687	1.56229
Eucometis_penicillata	Passeroidea	1.16137	1.05115	1.41078	0.750404	1.44619
Eudocimus_albus	PELECANIFORMES	1.33244	1.58546	1.77815	0.598609	2.95174
Eudocimus_ruber	PELECANIFORMES	1.35218	1.58546	1.78533	0.607332	2.80451
Eudromia_elegans	TINAMIFORMES	1.30643	1.94448	2.03443	0.432512	2.83913
Eudromias_morinellus	CHARADRIIFORMES	1.41581	1.43933	1.72876	0.697468	2.03475
Eudynamys_melanorhynchus	CUCULIFORMES	1.13033	1.27875	1.51188	0.644503	2.34158
Eudynamys_orientalis	CUCULIFORMES	1.13033	1.27875	1.51188	0.644503	2.31431
Eudynamys_scolopaceus	CUCULIFORMES	1.13033	1.32736	1.54095	0.623289	2.3058
Eudyptes_chrysocome	SPHENISCIFORMES	1.52179	1.8451	2.01389	0.56748	3.38002
Eudyptes_chrysolophus	SPHENISCIFORMES	1.56229	1.78176	1.98677	0.613424	3.66792
Eudyptes_moseleyi	SPHENISCIFORMES	1.52179	1.8451	2.01389	0.56748	3.38002
Eudyptes_pachyrhynchus	SPHENISCIFORMES	1.52827	1.86923	2.03242	0.559665	3.59189
Eudyptes_robustus	SPHENISCIFORMES	1.52179	1.87216	2.03242	0.555504	3.50229
Eudyptes_schlegeli	SPHENISCIFORMES	1.55023	1.80787	1.99891	0.596565	3.64061
Eudyptes_sclateri	SPHENISCIFORMES	1.54407	1.87506	2.04139	0.564076	3.75293
Eudyptula_minor	SPHENISCIFORMES	1.56467	1.70114	1.93927	0.649678	3.05406
Eulampis_holosericeus	TROCHILIFORMES	1.25527	1.32222	1.59106	0.679366	0.759668
Eulampis_jugularis	TROCHILIFORMES	1.25527	1.26717	1.56229	0.702247	0.963394
Eumomota_superciliosa	CORACIIFORMES	1.25527	1.42732	1.65079	0.63422	1.79327
Euphagus_carolinus	Passeroidea	1.14613	1.13033	1.43933	0.713506	1.77804
Euphagus_cyanocephalus	Passeroidea	1.10975	1.12629	1.41913	0.70034	1.79633
Euphonia_hirundinacea	Passeroidea	1.20412	1.23045	1.51851	0.696311	1.16435
Euphonia_laniirostris	Passeroidea	1.17609	1.29003	1.53782	0.65938	1.17609
Euphonia_luteicapilla	Passeroidea	1.13033	1.35218	1.5563	0.612372	1.11561
Euphonia_minuta	Passeroidea	1.23045	1.30103	1.5682	0.677834	1
Euphonia_violacea	Passeroidea	1.24304	1.32222	1.58546	0.6742	1.17428
Euplectes_afer	Passeroidea	1.11394	1.14613	1.43136	0.693889	1.15859
Euplectes_orix	Passeroidea	1.08458	1.11394	1.40054	0.695055	1.34311
Eupodotis_caerulescens	OTIDIFORMES	1.41497	1.5682	1.79934	0.642416	3.13545
Eurocephalus_anguitimens	Corvoidea	1.30103	1.27875	1.59106	0.716115	1.83913
Eurostopodus_argus	CAPRIMULGIFORMES	1.49136	1.38917	1.74429	0.747368	1.9854
Eurostopodus_mystacalis	CAPRIMULGIFORMES	1.39794	1.49136	1.74819	0.668153	2.14244
Eurynorhynchus_pygmeus	CHARADRIIFORMES	1.27875	1.24304	1.56229	0.72149	1.50478
Eurypyga_helias	EURYPYGIFORMES	1.45484	1.36173	1.71181	0.743907	2.33521
Eurystomus_azureus	CORACIIFORMES	1.31175	1.38917	1.65321	0.674949	2.13217
Eurystomus_orientalis	CORACIIFORMES	1.33244	1.37566	1.65562	0.689303	2.16346
Euscarthmus_meloryphus	Tyrannidae	1.16137	1.0607	1.41497	0.746788	0.830107
Euschistospiza_cinereovinacea	Passeroidea	1.11394	1.32222	1.53148	0.618347	1.07004
Euschistospiza_dybowskii	Passeroidea	1.13033	1.27875	1.51188	0.644503	1.12548
Eutoxeres_aquila	TROCHILIFORMES	1.21748	1.37107	1.60206	0.642262	1.02938
Eutoxeres_condamini	TROCHILIFORMES	1.23045	1.36173	1.60206	0.65192	1.03121
Eutriorchis_astur	ACCIPITRIFORMES	1.60206	1.79239	2.0086	0.626224	3.25285
Falco_amurensis	FALCONIFORMES	1.4624	1.44716	1.75587	0.713283	2.15209
Falco_araea	FALCONIFORMES	1.46982	1.58546	1.83251	0.658653	1.90287
Falco_ardosiaceus	FALCONIFORMES	1.45484	1.47712	1.76716	0.697982	2.37384
Falco_berigora	FALCONIFORMES	1.52504	1.59106	1.86034	0.679757	2.7592
Falco_biarmicus	FALCONIFORMES	1.51021	1.62325	1.87143	0.659768	2.78714
Falco_cenchroides	FALCONIFORMES	1.43136	1.49831	1.76716	0.679366	2.23423
Falco_cherrug	FALCONIFORMES	1.46613	1.64098	1.86332	0.632997	2.99039
Falco_chicquera	FALCONIFORMES	1.52016	1.56526	1.84432	0.688521	2.31806
Falco_columbarius	FALCONIFORMES	1.47712	1.46982	1.77452	0.710072	2.27424
Falco_concolor	FALCONIFORMES	1.44716	1.54407	1.79934	0.666667	2.38021
Falco_cuvierii	FALCONIFORMES	1.47712	1.47712	1.77815	0.707107	2.26091
Falco_deiroleucus	FALCONIFORMES	1.50515	1.62839	1.87216	0.655386	2.70203
Falco_dickinsoni	FALCONIFORMES	1.4843	1.51851	1.80277	0.693048	2.32084
Falco_eleonorae	FALCONIFORMES	1.49485	1.57403	1.83727	0.6742	2.58518
Falco_fasciinucha	FALCONIFORMES	1.4624	1.57113	1.82119	0.661616	2.40967
Falco_femoralis	FALCONIFORMES	1.50174	1.52179	1.81291	0.6989	2.52748
Falco_hypoleucos	FALCONIFORMES	1.54407	1.66745	1.91116	0.655323	2.67057
Falco_longipennis	FALCONIFORMES	1.49831	1.5563	1.8293	0.68313	2.39429
Falco_mexicanus	FALCONIFORMES	1.50174	1.58263	1.8451	0.673477	2.86557
Falco_moluccensis	FALCONIFORMES	1.44716	1.44716	1.74819	0.707107	2.34242
Falco_naumanni	FALCONIFORMES	1.44909	1.50515	1.77906	0.683941	2.18264
Falco_newtoni	FALCONIFORMES	1.44716	1.37107	1.71181	0.737353	2.07624
Falco_novaeseelandiae	FALCONIFORMES	1.50515	1.52504	1.81624	0.698963	2.62793
Falco_pelegrinoides	FALCONIFORMES	1.47712	1.59106	1.83885	0.65938	2.89152
Falco_peregrinus	FALCONIFORMES	1.50515	1.5966	1.85431	0.668994	2.8996
Falco_punctatus	FALCONIFORMES	1.47712	1.58546	1.83569	0.661783	2.21406
Falco_rupicoloides	FALCONIFORMES	1.44326	1.52016	1.78444	0.675168	2.41664
Falco_rusticolus	FALCONIFORMES	1.53466	1.68237	1.9158	0.644811	3.15343
Falco_severus	FALCONIFORMES	1.43136	1.51188	1.77452	0.673633	2.3127
Falco_sparverius	FALCONIFORMES	1.46982	1.47349	1.77269	0.705613	2.06091
Falco_subbuteo	FALCONIFORMES	1.47349	1.49136	1.78355	0.699794	2.32032
Falco_subniger	FALCONIFORMES	1.53782	1.63849	1.89209	0.665062	2.86594
Falco_tinnunculus	FALCONIFORMES	1.4624	1.47349	1.76901	0.702579	2.29572
Falco_vespertinus	FALCONIFORMES	1.37107	1.41497	1.69461	0.689019	2.18786
Falco_zoniventris	FALCONIFORMES	1.4624	1.44716	1.75587	0.713283	2.24055
Falculea_palliata	Corvoidea	1.23045	1.32222	1.57978	0.668856	2.04679
Falcunculus_frontatus	Corvoidea	1.26126	1.23045	1.54716	0.719535	1.44747
Ficedula_albicilla	Muscicapoidea	1.09691	1.09691	1.39794	0.707107	1.03443
Ficedula_albicollis	Muscicapoidea	1.10721	1.2014	1.45788	0.667827	1.10106
Ficedula_hypoleuca	Muscicapoidea	1.12494	1.19033	1.45989	0.68002	1.11771
Ficedula_parva	Muscicapoidea	1.09691	1.09691	1.39794	0.707107	1.01599
Ficedula_semitorquata	Muscicapoidea	1.13033	1.19033	1.4624	0.682288	1.13194
Ficedula_zanthopygia	Muscicapoidea	1.11394	1.14613	1.43136	0.693889	1.10054
Florisuga_fusca	TROCHILIFORMES	1.21748	1.37107	1.60206	0.642262	0.908485
Fluvicola_albiventer	Tyrannidae	1.11394	1.09691	1.40654	0.714006	1.07096
Formicarius_analis	Furnariidae	1.30103	1.25527	1.57978	0.725476	1.79279
Formicarius_moniliger	Furnariidae	1.30103	1.25527	1.57978	0.725476	1.79174
Formicivora_erythronotos	Thamnophilidae	1.14613	1.02119	1.38917	0.755929	1.01284
Forpus_coelestis	PSITTACIFORMES	1.23045	1.47712	1.6721	0.601417	1.4248
Forpus_passerinus	PSITTACIFORMES	1.27875	1.52179	1.71809	0.603023	1.37107
Forpus_xanthopterygius	PSITTACIFORMES	1.25527	1.54407	1.72428	0.582772	1.44326
Foudia_eminentissima	Passeroidea	1.11394	1.11394	1.41497	0.707107	1.37967
Foudia_omissa	Passeroidea	1.11394	1.11394	1.41497	0.707107	1.32015
Francolinus_africanus	GALLIFORMES	1.34242	1.58546	1.78176	0.603023	2.60202
Francolinus_levaillantoides	GALLIFORMES	1.31175	1.55023	1.74819	0.605038	2.59958
Fraseria_cinerascens	Muscicapoidea	1.14613	1.0607	1.40654	0.740959	1.35793
Fraseria_ocreata	Muscicapoidea	1.23045	1.19033	1.51188	0.723241	1.54716
Fratercula_arctica	CHARADRIIFORMES	1.60638	1.67071	1.94077	0.680468	2.7122
Fratercula_cirrhata	CHARADRIIFORMES	1.63094	1.69461	1.96497	0.680746	2.88913
Fratercula_corniculata	CHARADRIIFORMES	1.61278	1.58263	1.899	0.719271	2.74708
Fregata_andrewsi	SULIFORMES	1.69461	2.2048	2.3217	0.485793	3.174
Fregata_aquila	SULIFORMES	1.64345	2.22531	2.32634	0.455573	3.18398
Fregata_ariel	SULIFORMES	1.65321	2.16732	2.2833	0.484123	2.90588
Fregata_magnificens	SULIFORMES	1.71475	2.22011	2.33816	0.48786	3.16916
Fregata_minor	SULIFORMES	1.74233	2.21085	2.33796	0.503718	3.12624
Fregetta_grallaria	PROCELLARIIFORMES	1.61278	1.83251	2.03743	0.613308	1.69932
Fregetta_tropica	PROCELLARIIFORMES	1.60746	1.83251	2.03543	0.61096	1.71995
Fringilla_coelebs	Passeroidea	1.09864	1.13672	1.41913	0.691444	1.36582
Fringilla_montifringilla	Passeroidea	1.10975	1.1383	1.42529	0.695391	1.36281
Fulica_alai	GRUIFORMES	1.37794	1.7344	1.89279	0.552811	2.71875
Fulica_americana	GRUIFORMES	1.37337	1.77543	1.92038	0.532714	2.79839
Fulica_atra	GRUIFORMES	1.35218	1.75967	1.90309	0.53033	2.87277
Fulica_cristata	GRUIFORMES	1.32736	1.75967	1.89625	0.519462	2.91869
Fulmarus_glacialis	PROCELLARIIFORMES	1.68574	1.72016	2.00432	0.692963	2.84415
Fulmarus_glacialoides	PROCELLARIIFORMES	1.66276	1.716	1.99123	0.685119	2.89994
Furnarius_rufus	Furnariidae	1.20412	1.38917	1.60746	0.628539	1.66001
Galbula_ruficauda	PICIFORMES	1.32222	1.35218	1.63849	0.694808	1.42325
Galerida_cristata	Sylvioidea	1.07918	1.19033	1.43933	0.660578	1.6334
Galerida_theklae	Sylvioidea	1.07918	1.17609	1.43136	0.666667	1.57588
Gallinago_gallinago	CHARADRIIFORMES	1.27875	1.2816	1.58121	0.705947	2.05683
Gallinago_media	CHARADRIIFORMES	1.36173	1.38917	1.67669	0.695852	2.23611
Gallinago_megala	CHARADRIIFORMES	1.27875	1.27875	1.57978	0.707107	2.08279
Gallinago_nigripennis	CHARADRIIFORMES	1.27875	1.29003	1.58546	0.7025	2.05308
Gallinula_angulata	GRUIFORMES	1.26717	1.56229	1.74036	0.579969	2.14044
Gallinula_chloropus	GRUIFORMES	1.31702	1.65321	1.8179	0.561773	2.55426
Gallinula_mortierii	GRUIFORMES	1.34242	1.74819	1.89209	0.531085	3.11479
Gallinula_nesiotis	GRUIFORMES	1.31702	1.65321	1.8179	0.561773	2.65393
Gallinula_tenebrosa	GRUIFORMES	1.34733	1.74819	1.89348	0.53324	2.72493
Gallirallus_australis	GRUIFORMES	1.40226	1.86923	1.99673	0.504389	2.94675
Gallirallus_philippensis	GRUIFORMES	1.27875	1.72016	1.85431	0.515494	2.31667
Gallirallus_sylvestris	GRUIFORMES	1.33244	1.81291	1.93702	0.498553	2.69477
Gallus_gallus	GALLIFORMES	1.29557	1.07918	1.50174	0.7887	2.92018
Gampsonyx_swainsonii	ACCIPITRIFORMES	1.46982	1.54407	1.80956	0.676287	1.96802
Garrodia_nereis	PROCELLARIIFORMES	1.64098	1.69897	1.97197	0.68313	1.55751
Garrulax_sannio	Sylvioidea	1.19033	1.07918	1.43933	0.750757	1.8312
Garrulax_sukatschewi	Sylvioidea	1.14613	1.25527	1.50515	0.661438	1.8312
Garrulus_glandarius	Corvoidea	1.21748	1.33746	1.58263	0.65679	2.20454
Garrulus_lanceolatus	Corvoidea	1.20412	1.30103	1.5563	0.666667	1.98956
Gavia_adamsii	GAVIIFORMES	1.43933	1.62839	1.8451	0.626783	3.70573
Gavia_arctica	GAVIIFORMES	1.4624	1.79152	1.95844	0.564907	3.39059
Gavia_immer	GAVIIFORMES	1.41497	1.87143	2.00163	0.508949	3.6701
Gavia_pacifica	GAVIIFORMES	1.43933	1.75492	1.92621	0.570899	3.39059
Gavia_stellata	GAVIIFORMES	1.42975	1.64147	1.84942	0.616831	3.18879
Geococcyx_californianus	CUCULIFORMES	1.2816	1.29003	1.58687	0.703666	2.57519
Geopelia_cuneata	COLUMBIFORMES	1.10975	1.0607	1.38694	0.726777	1.49934
Geopelia_placida	COLUMBIFORMES	1.13033	1.20412	1.46982	0.676481	1.6844
Geopelia_striata	COLUMBIFORMES	1.12629	1.0607	1.39576	0.733272	1.7343
Geophaps_plumifera	COLUMBIFORMES	1.22401	0.875061	1.38471	0.831097	1.96574
Geophaps_smithii	COLUMBIFORMES	1.25527	1.04139	1.4624	0.787839	2.2878
Geospiza_conirostris	Passeroidea	1.07918	1.14613	1.41497	0.679366	1.45025
Geospiza_fortis	Passeroidea	1.07918	1.14613	1.41497	0.679366	1.38021
Geospiza_scandens	Passeroidea	1.07918	1.09691	1.38917	0.699854	1.35266
Geothlypis_trichas	Passeroidea	1.07918	1.01389	1.34879	0.733153	0.982422
Geotrygon_montana	COLUMBIFORMES	1.02119	1	1.31175	0.715678	2.1285
Geronticus_calvus	PELECANIFORMES	1.4624	1.74036	1.92428	0.58757	3.26623
Geronticus_eremita	PELECANIFORMES	1.41497	1.65321	1.85126	0.605142	3.0799
Gerygone_albofrontata	Meliphagoidea	1.29003	1.30103	1.5966	0.702617	1.01199
Gerygone_fusca	Meliphagoidea	1.04139	1.03141	1.33746	0.711159	0.732394
Gerygone_igata	Meliphagoidea	1.29003	1.24551	1.56937	0.724987	0.80618
Gerygone_levigaster	Meliphagoidea	1.17609	1.19033	1.4843	0.701287	0.792392
Gerygone_magnirostris	Meliphagoidea	1.25527	1.11394	1.49136	0.762001	0.832509
Gerygone_mouki	Meliphagoidea	1.26126	1.16879	1.51851	0.74366	0.718086
Gerygone_olivacea	Meliphagoidea	1.23679	1.21748	1.52827	0.71492	0.819379
Glareola_nuchalis	CHARADRIIFORMES	1.30103	1.39794	1.65321	0.666667	1.79727
Glareola_pratincola	CHARADRIIFORMES	1.25527	1.43933	1.65801	0.628971	1.91707
Glaucidium_brasilianum	STRIGIFORMES	1.43136	1.45484	1.74429	0.697486	1.85914
Glaucidium_californicum	STRIGIFORMES	1.44716	1.40654	1.72835	0.723439	1.8229
Glaucidium_capense	STRIGIFORMES	1.49136	1.50515	1.79934	0.701472	2.08413
Glaucidium_gnoma	STRIGIFORMES	1.44716	1.40654	1.72835	0.723439	1.80669
Glaucidium_nanum	STRIGIFORMES	1.43933	1.45484	1.74819	0.700765	1.85491
Glaucidium_passerinum	STRIGIFORMES	1.4624	1.4843	1.77452	0.698137	1.79018
Glaucidium_perlatum	STRIGIFORMES	1.4624	1.4624	1.76343	0.707107	1.90644
Glaucis_aeneus	TROCHILIFORMES	1.23679	1.36173	1.60477	0.654654	0.732394
Glaucis_dohrnii	TROCHILIFORMES	1.17609	1.37107	1.58546	0.624188	0.763428
Glaucis_hirsutus	TROCHILIFORMES	1.24304	1.34733	1.59934	0.663515	0.832828
Glossopsitta_porphyrocephala	PSITTACIFORMES	1.25527	1.5563	1.73239	0.57735	1.64933
Glossopsitta_pusilla	PSITTACIFORMES	1.25527	1.62325	1.77815	0.547723	1.60002
Gnorimopsar_chopi	Passeroidea	1.16137	1.23045	1.49831	0.678467	1.82069
Gorsachius_goisagi	PELECANIFORMES	1.30643	1.5563	1.75012	0.6	2.72181
Gorsachius_leuconotus	PELECANIFORMES	1.42732	1.6902	1.87938	0.594252	2.68147
Gorsachius_melanolophus	PELECANIFORMES	1.51851	1.63347	1.88081	0.658947	2.61613
Goura_cristata	COLUMBIFORMES	1.45484	1.51851	1.78888	0.680746	3.30103
Goura_victoria	COLUMBIFORMES	1.47712	1.44716	1.76343	0.719195	3.35946
Grallaricula_ferrugineipectus	Furnariidae	1.21748	1.11394	1.46982	0.747878	1.23426
Grallaricula_flavirostris	Furnariidae	1.27875	1.17609	1.53148	0.747545	1.24797
Grallina_cyanoleuca	Corvoidea	1.20412	1.273	1.54095	0.678551	1.90974
Granatellus_venustus	Passeroidea	1.14613	0.954243	1.36173	0.780189	1.03342
Grantiella_picta	Meliphagoidea	1.14613	1.30103	1.53148	0.641689	1.32685
Grus_americana	GRUIFORMES	1.50684	2	2.12099	0.493093	3.80195
Grus_antigone	GRUIFORMES	1.51288	2.04287	2.15518	0.477365	3.81512
Grus_canadensis	GRUIFORMES	1.47129	1.84973	2.00152	0.543109	3.62666
Grus_carunculatus	GRUIFORMES	1.54716	2.07918	2.19103	0.476501	3.91498
Grus_grus	GRUIFORMES	1.47349	1.83011	1.98845	0.552739	3.74036
Grus_japonensis	GRUIFORMES	1.50003	1.97772	2.10252	0.499753	3.93666
Grus_leucogeranus	GRUIFORMES	1.4624	1.8707	2.01389	0.529973	3.76486
Grus_monacha	GRUIFORMES	1.45484	1.87506	2.01494	0.52475	3.5701
Grus_nigricollis	GRUIFORMES	1.66745	1.95583	2.13618	0.582956	3.77815
Grus_paradisea	GRUIFORMES	1.49831	1.989	2.11059	0.494152	3.6475
Grus_rubicunda	GRUIFORMES	1.47166	1.99564	2.10933	0.479917	3.79495
Grus_vipio	GRUIFORMES	1.4843	1.86034	2.01284	0.544166	3.68549
Grus_virgo	GRUIFORMES	1.44716	1.77815	1.94448	0.564076	3.38175
Guira_guira	CUCULIFORMES	1.09691	1.17609	1.43933	0.6742	2.14535
Gygis_alba	CHARADRIIFORMES	1.53782	1.72325	1.94139	0.628371	2.05404
Gymnogyps_californianus	ACCIPITRIFORMES	1.75012	2.25588	2.37383	0.487692	3.93558
Gymnopithys_leucaspis	Thamnophilidae	1.19033	1.14613	1.46982	0.724861	1.4475
Gymnorhina_tibicen	Corvoidea	1.30103	1.49276	1.70842	0.625611	2.45892
Gymnorhinus_cyanocephalus	Corvoidea	1.22401	1.32736	1.57978	0.66392	2.02082
Gypaetus_barbatus	ACCIPITRIFORMES	1.75109	2.06539	2.2371	0.571467	3.75209
Gypohierax_angolensis	ACCIPITRIFORMES	1.64591	1.94939	2.12467	0.576266	3.20412
Gyps_africanus	ACCIPITRIFORMES	1.75587	2.09691	2.26007	0.559631	3.73542
Gyps_bengalensis	ACCIPITRIFORMES	1.66978	1.95742	2.13802	0.583286	3.66539
Gyps_coprotheres	ACCIPITRIFORMES	1.74135	2.10975	2.26452	0.547536	3.90415
Gyps_fulvus	ACCIPITRIFORMES	1.72428	2.05356	2.22043	0.564833	3.87134
Gyps_himalayensis	ACCIPITRIFORMES	1.72835	2.13513	2.27875	0.53064	3.99559
Gyps_rueppellii	ACCIPITRIFORMES	1.74036	2.07918	2.24304	0.560612	3.86923
Habia_fuscicauda	Passeroidea	1.10721	1	1.35793	0.749269	1.57585
Habia_rubica	Passeroidea	1.12222	1	1.36642	0.754912	1.51195
Haematopus_bachmani	CHARADRIIFORMES	1.43537	1.54407	1.79414	0.661628	2.74429
Haematopus_chathamensis	CHARADRIIFORMES	1.40269	1.58827	1.80635	0.628305	2.75613
Haematopus_finschi	CHARADRIIFORMES	1.41078	1.5563	1.79064	0.645759	2.72294
Haematopus_longirostris	CHARADRIIFORMES	1.42732	1.5966	1.82119	0.635432	2.7709
Haematopus_moquini	CHARADRIIFORMES	1.43243	1.52827	1.78402	0.667123	2.76968
Haematopus_ostralegus	CHARADRIIFORMES	1.40654	1.47712	1.74429	0.677834	2.72099
Haematopus_palliatus	CHARADRIIFORMES	1.42529	1.51188	1.77177	0.671057	2.76397
Haematopus_unicolor	CHARADRIIFORMES	1.42894	1.57692	1.81023	0.644697	2.78657
Halcyon_albiventris	CORACIIFORMES	1.14613	1.32222	1.54407	0.632456	1.81124
Halcyon_leucocephala	CORACIIFORMES	1.27875	1.36173	1.62325	0.672593	1.62737
Halcyon_senegalensis	CORACIIFORMES	1.13033	1.32222	1.53782	0.625543	1.83866
Halcyon_smyrnensis	CORACIIFORMES	1.27875	1.35698	1.62066	0.674603	1.96095
Haliaeetus_albicilla	ACCIPITRIFORMES	1.58827	1.88579	2.06305	0.578909	3.67771
Haliaeetus_leucocephalus	ACCIPITRIFORMES	1.54407	1.8872	2.0497	0.558705	3.67397
Haliaeetus_leucogaster	ACCIPITRIFORMES	1.58546	1.8293	2.02531	0.602667	3.44549
Haliaeetus_leucoryphus	ACCIPITRIFORMES	1.60206	1.94201	2.10551	0.560112	3.45434
Haliaeetus_pelagicus	ACCIPITRIFORMES	1.56229	1.8451	2.02735	0.585425	3.87453
Haliaeetus_vocifer	ACCIPITRIFORMES	1.64222	1.85278	2.06117	0.617339	3.49182
Haliaeetus_vociferoides	ACCIPITRIFORMES	1.59879	1.91381	2.08529	0.57115	3.47712
Haliastur_indus	ACCIPITRIFORMES	1.44521	1.67669	1.87723	0.608126	2.72346
Haliastur_sphenurus	ACCIPITRIFORMES	1.57258	1.6902	1.93639	0.657804	2.87737
Halobaena_caerulea	PROCELLARIIFORMES	1.6744	1.74819	2.01389	0.676481	2.29226
Hamirostra_melanosternon	ACCIPITRIFORMES	1.57978	1.77815	1.99123	0.6227	3.07773
Hapaloptila_castanea	PICIFORMES	1.21748	1.57403	1.73239	0.552771	1.90485
Haplophaedia_lugens	TROCHILIFORMES	1.20412	1.34242	1.57978	0.648886	0.846646
Harpactes_erythrocephalus	TROGONIFORMES	1.25527	1.1271	1.49693	0.757132	1.90604
Harpactes_oreskios	TROGONIFORMES	1.24304	1.11394	1.4843	0.757476	1.75815
Harpagus_bidentatus	ACCIPITRIFORMES	1.63849	1.50515	1.87795	0.759051	2.31571
Harpia_harpyja	ACCIPITRIFORMES	1.75967	2.13751	2.28948	0.543369	3.68124
Heliactin_bilophus	TROCHILIFORMES	1.11394	1.32222	1.53148	0.618347	0.643453
Helicolestes_hamatus	ACCIPITRIFORMES	1.47712	1.54407	1.81291	0.679366	2.62837
Heliomaster_furcifer	TROCHILIFORMES	1.19033	1.35218	1.57978	0.638666	0.738384
Heliomaster_longirostris	TROCHILIFORMES	1.27358	1.40654	1.64616	0.651194	0.827288
Heliomaster_squamosus	TROCHILIFORMES	1.17609	1.35218	1.57403	0.632456	0.770852
Heliothryx_auritus	TROCHILIFORMES	1.19033	1.38917	1.60206	0.622495	0.732394
Heliothryx_barroti	TROCHILIFORMES	1.21748	1.34242	1.58546	0.654654	0.742332
Helmitheros_vermivorum	Passeroidea	1.11394	1.01072	1.36642	0.747757	1.13609
Hemignathus_kauaiensis	Passeroidea	1.14613	1.27416	1.51587	0.653322	1.22453
Hemiphaga_novaeseelandiae	COLUMBIFORMES	1.4624	1.57692	1.82445	0.659133	2.81469
Hemiprocne_comata	APODIFORMES	1.32222	1.44716	1.6902	0.654654	1.31589
Hemiprocne_longipennis	APODIFORMES	1.39794	1.39794	1.69897	0.707107	1.63144
Hemiprocne_mystacea	APODIFORMES	1.47712	1.47712	1.77815	0.707107	1.8423
Henicorhina_leucophrys	Muscicapoidea	1.29003	1.21748	1.5563	0.73598	1.21205
Henicorhina_leucosticta	Muscicapoidea	1.25527	1.24304	1.55023	0.712069	1.16107
Herpetotheres_cachinnans	FALCONIFORMES	1.63347	1.74233	1.99233	0.661558	2.79997
Heteromirafra_ruddi	Sylvioidea	1.14613	1.1271	1.43775	0.714807	1.42488
Heteromunia_pectoralis	Passeroidea	1.11394	1.33746	1.54095	0.611638	1.18156
Heteromyias_albispecularis	Petroicidae	1.25527	1.09691	1.4843	0.768221	1.55811
Hieraaetus_ayresii	ACCIPITRIFORMES	1.64836	1.87216	2.07555	0.611514	2.92558
Hieraaetus_morphnoides	ACCIPITRIFORMES	1.56673	1.7759	1.98482	0.617954	2.89378
Hieraaetus_pennatus	ACCIPITRIFORMES	1.58121	1.716	1.95485	0.650403	2.92058
Hieraaetus_spilogaster	ACCIPITRIFORMES	1.63347	1.8293	2.04336	0.623811	3.15836
Hieraaetus_weiskei	ACCIPITRIFORMES	1.57403	1.78132	1.99096	0.618779	2.89378
Himantopus_himantopus	CHARADRIIFORMES	1.38471	1.49136	1.74233	0.662506	2.22766
Himantopus_leucocephalus	CHARADRIIFORMES	1.37794	1.48961	1.73838	0.660358	2.22766
Himantopus_mexicanus	CHARADRIIFORMES	1.39211	1.4624	1.7297	0.677958	2.23453
Himantopus_novaezelandiae	CHARADRIIFORMES	1.38917	1.58827	1.80106	0.622376	2.25042
Hippolais_caligata	Sylvioidea	1.12222	1.11394	1.41913	0.710466	0.953639
Hippolais_icterina	Sylvioidea	1.12222	1.14613	1.43537	0.697308	1.12057
Hippolais_languida	Sylvioidea	1.13033	1.16137	1.44716	0.694365	1.07963
Hippolais_opaca	Sylvioidea	1.07918	1.11394	1.39794	0.69282	0.956649
Hippolais_pallida	Sylvioidea	1.07918	1.11394	1.39794	0.69282	0.956649
Hippolais_polyglotta	Sylvioidea	1.09691	1.07918	1.38917	0.714286	1.04139
Hippolais_rama	Sylvioidea	1.12222	1.11394	1.41913	0.710466	0.967314
Hirundapus_caudacutus	APODIFORMES	1.60206	1.61278	1.90849	0.702728	2.01828
Hirundo_abyssinica	Sylvioidea	1.24304	1.35218	1.60206	0.661438	1.16562
Hirundo_aethiopica	Sylvioidea	1.14613	1.39794	1.59106	0.599145	1.13513
Hirundo_albigularis	Sylvioidea	1.19033	1.31175	1.5563	0.656167	1.3483
Hirundo_angolensis	Sylvioidea	1.24304	1.36173	1.60746	0.657342	1.2449
Hirundo_ariel	Sylvioidea	1.13033	1.35218	1.5563	0.612372	1.03872
Hirundo_atrocaerulea	Sylvioidea	1.19033	1.36173	1.58546	0.634506	1.14145
Hirundo_cucullata	Sylvioidea	1.25527	1.42325	1.64836	0.635999	1.42854
Hirundo_daurica	Sylvioidea	1.14999	1.38471	1.58405	0.606694	1.34672
Hirundo_dimidiata	Sylvioidea	1.21748	1.33244	1.57978	0.658947	1.07918
Hirundo_fuliginosa	Sylvioidea	1.29667	1.41996	1.6637	0.655363	1.24551
Hirundo_fuligula	Sylvioidea	1.19033	1.43933	1.63347	0.600387	1.32041
Hirundo_neoxena	Sylvioidea	1.20412	1.3075	1.55991	0.663906	1.17173
Hirundo_nigrita	Sylvioidea	1.17609	1.24304	1.51188	0.679366	1.26776
Hirundo_rupestris	Sylvioidea	1.16879	1.40654	1.60477	0.605359	1.31043
Hirundo_rustica	Sylvioidea	1.18041	1.31545	1.55419	0.650299	1.26611
Hirundo_semirufa	Sylvioidea	1.20412	1.38021	1.60206	0.632456	1.47929
Hirundo_smithii	Sylvioidea	1.16137	1.24304	1.50515	0.673146	1.09517
Hirundo_spilodera	Sylvioidea	1.16435	1.38917	1.59218	0.611066	1.31387
Hirundo_tahitica	Sylvioidea	1.20412	1.30103	1.5563	0.666667	1.24242
Histrionicus_histrionicus	ANSERIFORMES	1.44909	1.64591	1.85959	0.623379	2.74928
Hydrobates_pelagicus	PROCELLARIIFORMES	1.59329	1.82217	2.02366	0.609272	1.40355
Hydrophasianus_chirurgus	CHARADRIIFORMES	1.41497	1.77815	1.9345	0.549841	2.22857
Hylacola_pyrrhopygia	Meliphagoidea	1.17609	1.18327	1.48073	0.704179	1.22401
Hylocharis_chrysura	TROCHILIFORMES	1.16137	1.38021	1.58546	0.613696	0.647138
Hylocharis_cyanus	TROCHILIFORMES	1.16137	1.36173	1.57403	0.621825	0.529879
Hylocharis_leucotis	TROCHILIFORMES	1.17609	1.39794	1.60206	0.612372	0.543447
Hylocharis_sapphirina	TROCHILIFORMES	1.17609	1.38917	1.5966	0.616236	0.629664
Hylocharis_xantusii	TROCHILIFORMES	1.19033	1.32222	1.56229	0.651658	0.534661
Hylocichla_mustelina	Muscicapoidea	1.11727	1.10975	1.41456	0.710163	1.69346
Hylophilus_decurtatus	Corvoidea	1.20412	1.07918	1.44716	0.755929	0.931712
Hylophylax_naevioides	Thamnophilidae	1.19033	1.0607	1.43136	0.757677	1.25103
Hymenolaimus_malacorhynchos	ANSERIFORMES	1.53148	1.88081	2.04139	0.555959	2.91977
Hypargos_niveoguttatus	Passeroidea	1.10209	1.32222	1.52699	0.61313	1.1651
Hypergerus_atriceps	Sylvioidea	1.14613	1.07918	1.41497	0.733799	1.47092
Hypocnemis_cantator	Thamnophilidae	1.07918	1.04139	1.36173	0.722315	1.08973
Hypocolius_ampelinus	Muscicapoidea	1.14613	1.13033	1.43933	0.713506	1.71829
Hypothymis_azurea	Corvoidea	1.10266	1	1.35539	0.747545	1.055
Hypsipetes_crassirostris	Sylvioidea	1.17609	1.32222	1.5563	0.645497	1.90037
Hypsipetes_olivaceus	Sylvioidea	1.19033	1.32222	1.56229	0.651658	1.84476
Ichthyophaga_ichthyaetus	ACCIPITRIFORMES	1.4624	1.8451	1.99564	0.541229	3.25858
Icteria_virens	Passeroidea	1.05308	0.945715	1.30374	0.749327	1.39959
Icterus_abeillei	Passeroidea	1.11394	1.11394	1.41497	0.707107	1.52391
Icterus_bullockii	Passeroidea	1.07918	1.13033	1.40654	0.685994	1.56304
Icterus_cucullatus	Passeroidea	1.11394	1.14613	1.43136	0.693889	1.38561
Icterus_galbula	Passeroidea	1.09691	1.10551	1.40226	0.703598	1.52329
Icterus_mesomelas	Passeroidea	1.14613	1.09691	1.42325	0.726844	1.60152
Icterus_parisorum	Passeroidea	1.12872	1.11394	1.42243	0.713096	1.56128
Icterus_spurius	Passeroidea	1.11394	1.12222	1.41913	0.703732	1.29769
Ictinia_mississippiensis	ACCIPITRIFORMES	1.4843	1.53148	1.80956	0.687654	2.44485
Ictinia_plumbea	ACCIPITRIFORMES	1.51188	1.54095	1.82769	0.695177	2.39371
Illadopsis_fulvescens	Sylvioidea	1.07918	1.14613	1.41497	0.679366	1.44012
Illadopsis_rufipennis	Sylvioidea	1.14613	1	1.38021	0.763763	1.34782
Indicator_conirostris	PICIFORMES	1.07918	1.57978	1.69897	0.489898	1.49101
Indicator_minor	PICIFORMES	1.11394	1.57978	1.70757	0.504878	1.45446
Indicator_variegatus	PICIFORMES	1.25527	1.44716	1.66276	0.625543	1.68534
Irania_gutturalis	Muscicapoidea	1.11394	1.23045	1.47712	0.658281	1.33995
Irediparra_gallinacea	CHARADRIIFORMES	1.44716	1.75967	1.93197	0.572263	2.01452
Ixobrychus_exilis	PELECANIFORMES	1.25527	1.38917	1.62839	0.650791	1.93599
Ixobrychus_minutus	PELECANIFORMES	1.25828	1.43933	1.6592	0.630286	2.01702
Ixobrychus_sinensis	PELECANIFORMES	1.26126	1.27875	1.57113	0.699952	1.97449
Ixobrychus_sturmii	PELECANIFORMES	1.23679	1.09691	1.47349	0.761467	2.14922
Ixos_amaurotis	Sylvioidea	1.13033	1.02119	1.38021	0.75	1.8573
Jabiru_mycteria	CICONIIFORMES	1.78447	1.97197	2.18929	0.627466	3.75839
Jacamaralcyon_tridactyla	PICIFORMES	1.29003	1.4624	1.68574	0.634083	1.26275
Jacana_jacana	CHARADRIIFORMES	1.44716	1.54407	1.79934	0.666667	2.05517
Jacana_spinosa	CHARADRIIFORMES	1.44716	1.6637	1.86982	0.614709	2.0215
Junco_hyemalis	Passeroidea	1.08991	1.05595	1.37429	0.720788	1.28976
Junco_insularis	Passeroidea	1.08458	1.03643	1.3622	0.726421	1.31623
Junco_phaeonotus	Passeroidea	1.11394	1.04139	1.38021	0.73598	1.30963
Jynx_ruficollis	PICIFORMES	1.12629	1.40441	1.58827	0.587504	1.69285
Jynx_torquilla	PICIFORMES	1.1038	1.30643	1.51786	0.620832	1.54917
Kaupifalco_monogrammicus	ACCIPITRIFORMES	1.52179	1.57978	1.85278	0.68313	2.44478
Ketupa_blakistoni	STRIGIFORMES	1.5563	1.57403	1.86629	0.699854	2.97197
Ketupa_ketupu	STRIGIFORMES	1.45484	1.65321	1.86629	0.6227	3.13378
Ketupa_zeylonensis	STRIGIFORMES	1.54716	1.70757	1.93576	0.639293	3.04336
Lafresnaya_lafresnayi	TROCHILIFORMES	1.24304	1.38917	1.62325	0.645497	0.724276
Lagonosticta_larvata	Passeroidea	1.0607	1.25527	1.46982	0.624364	0.989672
Lagonosticta_nitidula	Passeroidea	1.13033	1.26717	1.50515	0.649519	1.02735
Lagonosticta_rara	Passeroidea	1.08814	1.23045	1.46613	0.64715	1.01072
Lagonosticta_rhodopareia	Passeroidea	1.13033	1.24304	1.49136	0.659912	0.968483
Lagonosticta_rubricata	Passeroidea	1.14613	1.32222	1.54407	0.632456	1.00507
Lagonosticta_rufopicta	Passeroidea	1.13033	1.25527	1.49831	0.654654	0.968483
Lagonosticta_senegala	Passeroidea	1.05881	1.25527	1.46909	0.623534	0.952671
Lagonosticta_virata	Passeroidea	1.07918	1.27875	1.49136	0.622171	0.978637
Lagopus_lagopus	GALLIFORMES	1.33796	1.0607	1.52212	0.808947	2.76412
Lagopus_leucura	GALLIFORMES	1.36596	1.04139	1.53434	0.82377	2.54776
Lagopus_muta	GALLIFORMES	1.34733	1.09691	1.54095	0.80018	2.72276
Lalage_leucopygialis	Corvoidea	1.14613	1.07918	1.41497	0.733799	1.4618
Lalage_nigra	Corvoidea	1.14613	1.07918	1.41497	0.733799	1.45332
Lalage_sueurii	Corvoidea	1.17609	1.11394	1.44716	0.731925	1.41497
Lalage_tricolor	Corvoidea	1.14613	1.07918	1.41497	0.733799	1.40226
Lampornis_castaneoventris	TROCHILIFORMES	1.24304	1.35218	1.60206	0.661438	0.731186
Lampornis_clemenciae	TROCHILIFORMES	1.23363	1.42325	1.63974	0.626538	0.879383
Lamprotornis_superbus	Muscicapoidea	1.13033	1.27875	1.51188	0.644503	1.81224
Laniarius_aethiopicus	Corvoidea	1.17609	1.17609	1.47712	0.707107	1.68581
Laniarius_atrococcineus	Corvoidea	1.21748	1.27875	1.55023	0.681754	1.68597
Laniarius_bicolor	Corvoidea	1.32222	1.11394	1.53148	0.785905	1.72123
Laniarius_ferrugineus	Corvoidea	1.21748	1.21748	1.51851	0.707107	1.67302
Laniarius_funebris	Corvoidea	1.23045	1.16137	1.49831	0.734631	1.60638
Laniarius_luehderi	Corvoidea	1.17609	1.17609	1.47712	0.707107	1.63055
Lanioturdus_torquatus	Corvoidea	1.17609	1.30103	1.54407	0.654654	1.49658
Lanius_bucephalus	Corvoidea	1.17609	1.14613	1.4624	0.719195	1.6097
Lanius_cabanisi	Corvoidea	1.13033	1.23045	1.4843	0.665299	1.87067
Lanius_collaris	Corvoidea	1.16137	1.29003	1.53148	0.653047	1.55455
Lanius_collurio	Corvoidea	1.14613	1.14613	1.44716	0.707107	1.45629
Lanius_cristatus	Corvoidea	1.11394	1.16137	1.43933	0.687552	1.5062
Lanius_excubitor	Corvoidea	1.19033	1.26717	1.53148	0.675191	1.80412
Lanius_excubitoroides	Corvoidea	1.14613	1.30103	1.53148	0.641689	1.73026
Lanius_isabellinus	Corvoidea	1.15635	1.14613	1.4523	0.711254	1.43775
Lanius_ludovicianus	Corvoidea	1.19033	1.26482	1.5302	0.676186	1.69379
Lanius_meridionalis	Corvoidea	1.18564	1.273	1.53254	0.670729	1.79549
Lanius_minor	Corvoidea	1.19033	1.19728	1.49485	0.704273	1.66939
Lanius_nubicus	Corvoidea	1.17609	1.27875	1.53148	0.664211	1.32736
Lanius_schach	Corvoidea	1.16137	1.19033	1.47712	0.695222	1.70804
Lanius_senator	Corvoidea	1.19033	1.25527	1.52504	0.680211	1.55612
Lanius_sphenocercus	Corvoidea	1.21748	1.30103	1.56229	0.67235	1.96602
Lanius_tigrinus	Corvoidea	1.19033	1.14613	1.46982	0.724861	1.47958
Lanius_vittatus	Corvoidea	1.16137	1.16137	1.4624	0.707107	1.31806
Larus_argentatus	CHARADRIIFORMES	1.4413	1.64304	1.85481	0.62122	3.03648
Larus_armenicus	CHARADRIIFORMES	1.4624	1.57403	1.82282	0.660371	2.93902
Larus_atricilla	CHARADRIIFORMES	1.39794	1.56526	1.79064	0.636285	2.48813
Larus_audouinii	CHARADRIIFORMES	1.45484	1.57692	1.82119	0.655888	2.73249
Larus_bulleri	CHARADRIIFORMES	1.34242	1.41497	1.68124	0.677003	2.36235
Larus_cachinnans	CHARADRIIFORMES	1.42732	1.63724	1.84587	0.617626	3.04167
Larus_californicus	CHARADRIIFORMES	1.39967	1.66276	1.85187	0.594158	2.83047
Larus_canus	CHARADRIIFORMES	1.40782	1.50853	1.76212	0.665043	2.61715
Larus_crassirostris	CHARADRIIFORMES	1.39358	1.52827	1.76716	0.650444	2.74809
Larus_dominicanus	CHARADRIIFORMES	1.43933	1.69461	1.88649	0.597614	2.98709
Larus_fuliginosus	CHARADRIIFORMES	1.51851	1.77815	1.96848	0.595683	2.57978
Larus_fuscus	CHARADRIIFORMES	1.41078	1.57403	1.80106	0.638055	2.94758
Larus_genei	CHARADRIIFORMES	1.39794	1.52504	1.76716	0.65372	2.44871
Larus_glaucescens	CHARADRIIFORMES	1.43217	1.63246	1.84479	0.621856	3.01421
Larus_hartlaubii	CHARADRIIFORMES	1.39794	1.60206	1.81291	0.620174	2.46538
Larus_heermanni	CHARADRIIFORMES	1.44716	1.65321	1.86332	0.619324	2.69897
Larus_hyperboreus	CHARADRIIFORMES	1.4413	1.652	1.86034	0.61728	3.19514
Larus_livens	CHARADRIIFORMES	1.43735	1.69241	1.88437	0.597712	3.06656
Larus_marinus	CHARADRIIFORMES	1.43735	1.72428	1.90512	0.583602	3.21856
Larus_melanocephalus	CHARADRIIFORMES	1.38471	1.57403	1.79064	0.626668	2.40824
Larus_michahellis	CHARADRIIFORMES	1.43933	1.59522	1.82526	0.64126	3.04167
Larus_minutus	CHARADRIIFORMES	1.36173	1.35218	1.65801	0.710981	2.0728
Larus_modestus	CHARADRIIFORMES	1.47712	1.60206	1.8451	0.654654	2.52731
Larus_novaehollandiae	CHARADRIIFORMES	1.38021	1.54407	1.77085	0.637793	2.45053
Larus_occidentalis	CHARADRIIFORMES	1.46052	1.66276	1.87434	0.621001	2.96715
Larus_pipixcan	CHARADRIIFORMES	1.38471	1.54407	1.77269	0.639752	2.44716
Larus_ridibundus	CHARADRIIFORMES	1.37245	1.54407	1.76771	0.63441	2.44378
Larus_schistisagus	CHARADRIIFORMES	1.4624	1.65321	1.86923	0.626013	3.12969
Larus_scopulinus	CHARADRIIFORMES	1.38021	1.50174	1.74624	0.65612	2.47558
Larus_thayeri	CHARADRIIFORMES	1.41497	1.60206	1.81954	0.627646	2.99014
Laterallus_spilonotus	GRUIFORMES	1.38021	1.91645	2.02735	0.474713	1.60606
Lathamus_discolor	PSITTACIFORMES	1.30103	1.65801	1.81624	0.552579	1.81082
Lathrotriccus_griseipectus	Tyrannidae	1.20412	1.14613	1.47712	0.730297	1.04139
Legatus_leucophaius	Tyrannidae	1.20412	1.27875	1.54407	0.676123	1.34928
Leiothrix_lutea	Sylvioidea	1.09255	1.04139	1.36875	0.727607	1.33133
Leipoa_ocellata	GALLIFORMES	1.82282	0	1.8293	0.992565	3.27662
Lepidocolaptes_affinis	Furnariidae	1.23045	1.27875	1.5563	0.687184	1.54401
Lepidocolaptes_falcinellus	Furnariidae	1.19033	1.26717	1.53148	0.675191	1.44693
Lepidocolaptes_souleyetii	Furnariidae	1.17609	1.273	1.52827	0.666667	1.40993
Lepidopyga_coeruleogularis	TROCHILIFORMES	1.19033	1.31175	1.5563	0.656167	0.610128
Lepidothrix_coronata	Cotingidae	1.25527	1.14613	1.50515	0.75	0.91838
Leptasthenura_platensis	Furnariidae	1.16137	1.19033	1.47712	0.695222	1.02633
Leptopoecile_sophiae	Sylvioidea	1.16137	1.27875	1.52504	0.657903	0.838849
Leptoptilos_crumeniferus	CICONIIFORMES	1.47712	2.02119	2.13033	0.471405	3.79476
Leptosomus_discolor	LEPTOSOMIFORMES	1.30103	1.47712	1.69897	0.632456	2.41141
Leptotila_verreauxi	COLUMBIFORMES	1.14613	1.16879	1.45864	0.697823	2.16788
Lesbia_victoriae	TROCHILIFORMES	1.26717	1.47712	1.68574	0.617611	0.694605
Leucippus_chlorocercus	TROCHILIFORMES	1.16137	1.30103	1.53782	0.648298	0.662758
Leucochloris_albicollis	TROCHILIFORMES	1.14613	1.35218	1.56229	0.619324	0.799341
Leucopternis_albicollis	ACCIPITRIFORMES	1.54407	1.94448	2.08991	0.533435	2.83113
Leucosarcia_melanoleuca	COLUMBIFORMES	1.23045	1.31175	1.57403	0.6733	2.63228
Leucosticte_arctoa	Passeroidea	1.11394	1.27875	1.50515	0.637377	1.48083
Leucosticte_atrata	Passeroidea	1.11394	1.27875	1.50515	0.637377	1.41697
Leucosticte_australis	Passeroidea	1.11394	1.27875	1.50515	0.637377	1.4417
Leucosticte_tephrocotis	Passeroidea	1.1383	1.273	1.51188	0.650444	1.54654
Lichenostomus_chrysops	Meliphagoidea	1.14613	1.09114	1.42053	0.729117	1.22821
Lichenostomus_flavescens	Meliphagoidea	1.04139	1.14613	1.39794	0.663325	1.09934
Lichenostomus_flavicollis	Meliphagoidea	1.20412	1.20412	1.50515	0.707107	1.47026
Lichenostomus_flavus	Meliphagoidea	1.20412	1.1181	1.46427	0.741186	1.33646
Lichenostomus_fuscus	Meliphagoidea	1.17319	1.1959	1.48572	0.697802	1.24865
Lichenostomus_hindwoodi	Meliphagoidea	1.12222	1.16137	1.44326	0.690997	1.36021
Lichenostomus_leucotis	Meliphagoidea	1.35459	1.18327	1.57835	0.772891	1.37461
Lichenostomus_melanops	Meliphagoidea	1.17609	1.09691	1.43933	0.738549	1.50617
Lichenostomus_ornatus	Meliphagoidea	1.13033	1.12222	1.42732	0.710403	1.24186
Lichenostomus_penicillatus	Meliphagoidea	1.1383	1.11193	1.42635	0.717756	1.28881
Lichenostomus_plumulus	Meliphagoidea	1.16879	1.14613	1.45864	0.716271	1.21748
Lichenostomus_unicolor	Meliphagoidea	1.18327	1.13033	1.45864	0.72831	1.48162
Lichenostomus_virescens	Meliphagoidea	1.11727	1.1271	1.42325	0.703093	1.37411
Lichmera_alboauricularis	Meliphagoidea	1.14613	1.07918	1.41497	0.733799	1.1271
Lichmera_incana	Meliphagoidea	1.14613	1.07918	1.41497	0.733799	1.10806
Lichmera_indistincta	Meliphagoidea	1.1383	1.16137	1.45102	0.697657	1.041
Limnodromus_griseus	CHARADRIIFORMES	1.32222	1.21748	1.57403	0.748331	2.04318
Limnodromus_scolopaceus	CHARADRIIFORMES	1.3091	1.39794	1.65682	0.670101	2.02638
Limnothlypis_swainsonii	Passeroidea	1.15381	1.05115	1.40654	0.747545	1.25828
Limosa_fedoa	CHARADRIIFORMES	1.36173	1.32222	1.64345	0.722999	2.56067
Limosa_haemastica	CHARADRIIFORMES	1.36642	1.47712	1.72632	0.660772	2.40551
Limosa_lapponica	CHARADRIIFORMES	1.31439	1.44716	1.68686	0.651279	2.4794
Limosa_limosa	CHARADRIIFORMES	1.36642	1.43933	1.70544	0.676852	2.47339
Liocichla_steerii	Sylvioidea	1.20412	1.07918	1.44716	0.755929	1.49679
Lipaugus_lanioides	Cotingidae	1.41497	1.40654	1.71181	0.710531	1.97989
Lipaugus_unirufus	Cotingidae	1.40654	1.45484	1.73239	0.687184	1.91408
Locustella_fasciolata	Sylvioidea	1.17609	1.14613	1.4624	0.719195	1.43372
Locustella_fluviatilis	Sylvioidea	1.08814	1.17609	1.43537	0.670478	1.23204
Locustella_lanceolata	Sylvioidea	1.11394	1.07918	1.39794	0.72111	1.04238
Locustella_luscinioides	Sylvioidea	1.06258	1.11059	1.38828	0.687308	1.15594
Locustella_naevia	Sylvioidea	1.13033	1.03242	1.38516	0.74574	1.12385
Locustella_pryeri	Sylvioidea	1.05308	1.13033	1.39445	0.675015	1.15465
Lonchura_atricapilla	Passeroidea	1.09691	1.32222	1.52504	0.610847	1.09864
Lonchura_bicolor	Passeroidea	1.14613	1.26717	1.51188	0.65633	0.986772
Lonchura_castaneothorax	Passeroidea	1.1383	1.24304	1.49485	0.663325	1.12872
Lonchura_cucullata	Passeroidea	1.07918	1.35218	1.53782	0.589768	0.956409
Lonchura_ferruginosa	Passeroidea	1.13033	1.32222	1.53782	0.625543	1.11059
Lonchura_fringilloides	Passeroidea	1.13033	1.32222	1.53782	0.625543	1.21978
Lonchura_fuscans	Passeroidea	1.14613	1.33244	1.55023	0.627986	0.977724
Lonchura_grandis	Passeroidea	1.14613	1.32222	1.54407	0.632456	1.1469
Lonchura_kelaarti	Passeroidea	1.20412	1.20412	1.50515	0.707107	1.14922
Lonchura_leucogastra	Passeroidea	1.17609	1.30103	1.54407	0.654654	1.05786
Lonchura_leucogastroides	Passeroidea	1.11394	1.27875	1.50515	0.637377	1.06493
Lonchura_maja	Passeroidea	1.09691	1.32222	1.52504	0.610847	1.09691
Lonchura_malacca	Passeroidea	1.09691	1.32222	1.52504	0.610847	1.10037
Lonchura_melaena	Passeroidea	1.09691	1.39794	1.57403	0.57735	1.10158
Lonchura_molucca	Passeroidea	1.19033	1.29003	1.54407	0.665475	1.07918
Lonchura_nevermanni	Passeroidea	1.11394	1.32222	1.53148	0.618347	1.04493
Lonchura_pallida	Passeroidea	1.17609	1.32222	1.5563	0.645497	1.12287
Lonchura_punctulata	Passeroidea	1.19033	1.25828	1.52666	0.678945	1.13988
Lonchura_quinticolor	Passeroidea	1.17609	1.32222	1.5563	0.645497	1.12287
Lonchura_spectabilis	Passeroidea	1.16137	1.30643	1.54095	0.645961	1.02428
Lonchura_striata	Passeroidea	1.13033	1.32222	1.53782	0.625543	1.08991
Lonchura_stygia	Passeroidea	1.17609	1.34242	1.5682	0.636715	1.04727
Lonchura_teerinki	Passeroidea	1.16137	1.35218	1.5682	0.626013	1.12287
Lophaetus_occipitalis	ACCIPITRIFORMES	1.62325	1.74233	1.98789	0.657173	3.0504
Lophodytes_cucullatus	ANSERIFORMES	1.50605	1.84665	2.00995	0.559827	2.7887
Lophoictinia_isura	ACCIPITRIFORMES	1.5966	1.79239	2.00647	0.623829	2.76525
Lophonetta_specularioides	ANSERIFORMES	1.47712	1.86629	2.01494	0.538382	2.9932
Lophorina_superba	Corvoidea	1.27875	1.30103	1.59106	0.697982	1.88671
Lophornis_chalybeus	TROCHILIFORMES	1.13033	1.34242	1.55023	0.61667	0.477121
Lophornis_gouldii	TROCHILIFORMES	1.14613	1.34242	1.5563	0.62361	0.380211
Lophornis_magnificus	TROCHILIFORMES	1.09691	1.30103	1.51188	0.620174	0.431364
Lophornis_ornatus	TROCHILIFORMES	1.13033	1.30103	1.52504	0.634811	0.371068
Lophornis_pavoninus	TROCHILIFORMES	1.13033	1.30103	1.52504	0.634811	0.477121
Loxia_curvirostra	Passeroidea	1.1383	1.32222	1.54095	0.629034	1.58989
Loxia_leucoptera	Passeroidea	1.1383	1.34242	1.55328	0.620174	1.46605
Loxia_megaplaga	Passeroidea	1.11394	1.32222	1.53148	0.618347	1.46456
Loxia_scotica	Passeroidea	1.11394	1.29003	1.51188	0.632456	1.62374
Loxioides_bailleui	Passeroidea	1.21219	1.40312	1.61909	0.625961	1.57801
Loxops_coccineus	Passeroidea	1.17609	1.25527	1.51851	0.6742	1.02119
Lugensa_brevirostris	PROCELLARIIFORMES	1.68797	1.77996	2.03743	0.668766	2.50067
Lullula_arborea	Sylvioidea	1.1383	1.23045	1.48785	0.668696	1.42975
Lurocalis_semitorquatus	CAPRIMULGIFORMES	1.34242	1.38021	1.66276	0.691564	1.88267
Luscinia_luscinia	Muscicapoidea	1.1271	0.982271	1.36173	0.763288	1.38739
Luscinia_megarhynchos	Muscicapoidea	1.12222	1.04139	1.38471	0.739183	1.29593
Luscinia_pectoralis	Muscicapoidea	1.13033	1.17609	1.45484	0.688247	1.37971
Luscinia_svecica	Muscicapoidea	1.13033	1.1383	1.43537	0.703856	1.23717
Lybius_bidentatus	PICIFORMES	1.13033	1.57978	1.71181	0.511992	1.90266
Lybius_torquatus	PICIFORMES	1.26717	1.53148	1.72016	0.593617	1.71975
Macheiramphus_alcinus	ACCIPITRIFORMES	1.60477	1.71809	1.96614	0.659648	2.81291
Machetornis_rixosa	Tyrannidae	1.16137	1.20412	1.4843	0.6895	1.4764
Macronectes_giganteus	PROCELLARIIFORMES	1.77597	2.07408	2.25115	0.578644	3.60418
Macronectes_halli	PROCELLARIIFORMES	1.77085	2.0569	2.23805	0.583987	3.62937
Macronyx_ameliae	Passeroidea	1.13033	1.20412	1.46982	0.676481	1.52329
Macronyx_capensis	Passeroidea	1.13033	1.14613	1.43933	0.700649	1.69958
Macronyx_croceus	Passeroidea	1.13033	1.21748	1.47712	0.67082	1.67302
Macropygia_amboinensis	COLUMBIFORMES	1.23045	1.20412	1.51851	0.717741	2.37452
Macropygia_phasianella	COLUMBIFORMES	1.23045	1.20412	1.51851	0.717741	2.37452
Macropygia_unchall	COLUMBIFORMES	1.19033	1.27875	1.53782	0.67028	2.22531
Malacocincla_abbotti	Sylvioidea	1.16137	1.04139	1.40654	0.754074	1.42813
Malaconotus_blanchoti	Corvoidea	1.20412	1.31175	1.56229	0.662085	1.89432
Malacoptila_striata	PICIFORMES	1.07918	1.29003	1.49831	0.617213	1.64419
Malacorhynchus_membranaceus	ANSERIFORMES	1.41497	1.72016	1.89487	0.575509	2.56439
Malcorus_pectoralis	Sylvioidea	1.09691	1.07918	1.38917	0.714286	1.00604
Malurus_alboscapulatus	Meliphagoidea	1.0607	1.09691	1.38021	0.692219	0.962132
Malurus_amabilis	Meliphagoidea	1.12222	1.14613	1.43537	0.697308	0.936514
Malurus_coronatus	Meliphagoidea	1.14613	1	1.38021	0.763763	1.04513
Malurus_cyaneus	Meliphagoidea	1.14613	1.1038	1.42651	0.724116	1.01766
Malurus_cyanocephalus	Meliphagoidea	1.13033	1.11394	1.42325	0.713746	1.1084
Malurus_elegans	Meliphagoidea	1.17609	1.07918	1.43136	0.745356	0.985426
Malurus_lamberti	Meliphagoidea	1.17609	1.03141	1.41078	0.763233	0.908217
Malurus_leucopterus	Meliphagoidea	1.12222	1.02119	1.37566	0.746924	0.869232
Malurus_melanocephalus	Meliphagoidea	1.09691	1.0607	1.38021	0.721688	0.897627
Malurus_pulcherrimus	Meliphagoidea	1.16137	1.04139	1.40654	0.754074	0.963552
Malurus_splendens	Meliphagoidea	1.16137	1.04139	1.40654	0.754074	0.97087
Manacus_aurantiacus	Cotingidae	1.273	1.14613	1.51521	0.75665	1.20817
Manacus_candei	Cotingidae	1.26717	1.14613	1.51188	0.754474	1.27381
Manacus_manacus	Cotingidae	1.26717	1.14613	1.51188	0.754474	1.22949
Manacus_vitellinus	Cotingidae	1.26717	1.14613	1.51188	0.754474	1.25115
Mandingoa_nitidula	Passeroidea	1.10551	1.27875	1.50174	0.633699	0.982271
Manorina_flavigula	Meliphagoidea	1.18327	1.19033	1.48785	0.704226	1.7344
Manorina_melanocephala	Meliphagoidea	1.20412	1.17609	1.49136	0.718421	1.78102
Manorina_melanophrys	Meliphagoidea	1.16137	1.07918	1.42325	0.739709	1.47795
Manucodia_ater	Corvoidea	1.20412	1.27875	1.54407	0.676123	2.34045
Marmaronetta_angustirostris	ANSERIFORMES	1.40226	1.74036	1.90445	0.560929	2.67852
Megaceryle_alcyon	CORACIIFORMES	1.36486	1.44716	1.70899	0.672881	2.17834
Megaceryle_torquata	CORACIIFORMES	1.34242	1.54562	1.75683	0.620581	2.50106
Megadyptes_antipodes	SPHENISCIFORMES	1.64098	2.02531	2.17537	0.540512	3.728
Megalaima_haemacephala	PICIFORMES	1.11394	1.54407	1.68124	0.520416	1.645
Megalaima_rubricapillus	PICIFORMES	1.16137	1.5563	1.70329	0.535844	1.57248
Megalaima_virens	PICIFORMES	1.14613	1.57978	1.716	0.518875	2.30535
Megalaima_viridis	PICIFORMES	1.16137	1.5682	1.71181	0.530616	1.9058
Megalurus_gramineus	Sylvioidea	1.14613	1.07918	1.41497	0.733799	1.15214
Megapodius_pritchardii	GALLIFORMES	1.69897	0	1.70757	0.990148	2.56791
Megarynchus_pitangua	Tyrannidae	1.24304	1.38021	1.61805	0.649374	1.82416
Megascops_asio	STRIGIFORMES	1.44716	1.44716	1.74819	0.707107	2.24919
Megascops_kennicottii	STRIGIFORMES	1.41497	1.44716	1.73239	0.693889	2.20658
Megascops_trichopsis	STRIGIFORMES	1.41497	1.4183	1.71767	0.705751	1.94819
Melaenornis_pammelaina	Muscicapoidea	1.16137	1.24304	1.50515	0.673146	1.45996
Melampitta_lugubris	Corvoidea	1.43136	1.54407	1.79239	0.659912	1.63053
Melanerpes_aurifrons	PICIFORMES	1.11394	1.47712	1.63347	0.549841	1.91131
Melanerpes_carolinus	PICIFORMES	1.07918	1.39358	1.56526	0.571429	1.84904
Melanerpes_chrysauchen	PICIFORMES	1.0607	1.53624	1.66158	0.500681	1.74048
Melanerpes_erythrocephalus	PICIFORMES	1.11394	1.41078	1.58827	0.57921	1.85491
Melanerpes_formicivorus	PICIFORMES	1.08368	1.49136	1.63473	0.530245	1.89946
Melanerpes_herminieri	PICIFORMES	1.17609	1.54407	1.69897	0.547723	2
Melanerpes_hoffmannii	PICIFORMES	1.11394	1.47712	1.63347	0.549841	1.88668
Melanerpes_lewis	PICIFORMES	1.13033	1.49658	1.652	0.548485	2.03894
Melanerpes_pulcher	PICIFORMES	1.04139	1.54716	1.66511	0.487686	1.74048
Melanerpes_pygmaeus	PICIFORMES	1	1.50515	1.62325	0.48795	1.61178
Melanerpes_radiolatus	PICIFORMES	1.11394	1.47712	1.63347	0.549841	2.04139
Melanerpes_rubricapillus	PICIFORMES	1	1.50515	1.62325	0.48795	1.71925
Melanerpes_uropygialis	PICIFORMES	1.1383	1.46568	1.63317	0.565677	1.81178
Melanitta_fusca	ANSERIFORMES	1.44248	1.77815	1.943	0.562005	3.24421
Melanitta_nigra	ANSERIFORMES	1.44871	1.66862	1.87347	0.613225	3.02179
Melanitta_perspicillata	ANSERIFORMES	1.4624	1.74036	1.92428	0.58757	3.03006
Melanocorypha_bimaculata	Sylvioidea	1.13033	1.19033	1.4624	0.682288	1.7332
Melanocorypha_calandra	Sylvioidea	1.20412	1	1.41497	0.784465	1.78622
Melanocorypha_leucoptera	Sylvioidea	1.10551	1	1.35698	0.748625	1.65188
Melanocorypha_yeltoniensis	Sylvioidea	1.19173	1	1.40739	0.780135	1.77708
Melanodryas_cucullata	Petroicidae	1.18412	1.1038	1.44685	0.738989	1.32914
Melanodryas_vittata	Petroicidae	1.23045	1.16879	1.50174	0.731733	1.42488
Meleagris_gallopavo	GALLIFORMES	1.44716	1.14613	1.62325	0.816497	3.76352
Melierax_canorus	ACCIPITRIFORMES	1.56526	1.71181	1.94571	0.645314	2.81269
Melierax_gabar	ACCIPITRIFORMES	1.53466	1.52827	1.83251	0.709702	2.21423
Melierax_metabates	ACCIPITRIFORMES	1.5682	1.63094	1.90173	0.681139	2.85523
Melierax_poliopterus	ACCIPITRIFORMES	1.5682	1.67897	1.92814	0.660741	2.80136
Melilestes_megarhynchus	Meliphagoidea	1.23679	1.19033	1.51521	0.725753	1.63704
Meliphaga_gracilis	Meliphagoidea	1.17609	1.02119	1.40654	0.766965	1.22081
Meliphaga_lewinii	Meliphagoidea	1.16879	1.17609	1.47349	0.704129	1.53135
Meliphaga_notata	Meliphagoidea	1.17609	1.16137	1.46982	0.713074	1.42132
Melithreptus_affinis	Meliphagoidea	1.20412	1.17609	1.49136	0.718421	1.17609
Melithreptus_albogularis	Meliphagoidea	1.11394	1.14613	1.43136	0.693889	1.04001
Melithreptus_lunatus	Meliphagoidea	1.11394	1.18327	1.45102	0.678363	1.14312
Mellisuga_helenae	TROCHILIFORMES	1.30103	1.36173	1.63347	0.681994	0.311754
Mellisuga_minima	TROCHILIFORMES	1.07918	1.31175	1.51188	0.607644	0.361728
Melopsittacus_undulatus	PSITTACIFORMES	1.26717	1.53307	1.72119	0.592911	1.4627
Melospiza_georgiana	Passeroidea	1.11561	1.04922	1.38471	0.733583	1.21902
Melospiza_lincolnii	Passeroidea	1.08547	1.03141	1.36031	0.728752	1.23045
Melospiza_melodia	Passeroidea	1.09864	0.991226	1.34928	0.749347	1.35468
Menura_novaehollandiae	Menuroidea	1.69984	1.67348	1.98789	0.717751	2.98958
Mergellus_albellus	ANSERIFORMES	1.43933	1.8451	1.989	0.531085	2.79188
Mergus_merganser	ANSERIFORMES	1.48785	1.81291	1.98114	0.5667	3.16339
Mergus_serrator	ANSERIFORMES	1.49658	1.78976	1.96848	0.580832	3.01236
Mergus_squamatus	ANSERIFORMES	1.50515	1.74819	1.94448	0.603023	3.07882
Merops_apiaster	CORACIIFORMES	1.30103	1.45484	1.68574	0.642161	1.75282
Merops_bullockoides	CORACIIFORMES	1.30103	1.47712	1.69897	0.632456	1.54158
Merops_bulocki	CORACIIFORMES	1.30643	1.44716	1.6835	0.647834	1.3902
Merops_ornatus	CORACIIFORMES	1.37107	1.4624	1.72016	0.669043	1.46982
Merops_persicus	CORACIIFORMES	1.35698	1.47712	1.72222	0.656719	1.68931
Merops_philippinus	CORACIIFORMES	1.32222	1.47712	1.70757	0.641689	1.58771
Merops_pusillus	CORACIIFORMES	1.27875	1.37107	1.62839	0.668625	1.17898
Merops_superciliosus	CORACIIFORMES	1.32222	1.47712	1.70757	0.641689	1.63599
Mesophoyx_intermedia	PELECANIFORMES	1.38694	1.54716	1.77543	0.639379	2.66714
Mesopicos_griseocephalus	PICIFORMES	1.19033	1.39794	1.60746	0.61864	1.61747
Micrastur_ruficollis	FALCONIFORMES	1.54407	1.57978	1.86332	0.692425	2.24041
Micrastur_semitorquatus	FALCONIFORMES	1.66276	1.68124	1.97313	0.699544	2.80026
Micrathene_whitneyi	STRIGIFORMES	1.36642	1.48252	1.72937	0.658458	1.61278
Microcerculus_marginatus	Muscicapoidea	1.21748	1.29003	1.5563	0.677003	1.25188
Microeca_fascinans	Petroicidae	1.23679	1.25527	1.54716	0.699544	1.16477
Microparra_capensis	CHARADRIIFORMES	1.34242	1.50515	1.73239	0.638285	1.61595
Miliaria_calandra	Passeroidea	1.10551	1.07004	1.38917	0.721393	1.68708
Milvago_chimachima	FALCONIFORMES	1.34242	1.26717	1.60746	0.737028	2.50393
Milvago_chimango	FALCONIFORMES	1.4624	1.56229	1.81624	0.665393	2.47129
Milvus_migrans	ACCIPITRIFORMES	1.50515	1.62711	1.87143	0.655936	2.90148
Milvus_milvus	ACCIPITRIFORMES	1.49831	1.75205	1.94448	0.598293	3.03378
Mimus_gilvus	Muscicapoidea	1.14613	1.14613	1.44716	0.707107	1.7302
Mimus_parvulus	Muscicapoidea	1.09691	1.14613	1.42325	0.686803	1.74679
Mimus_polyglottos	Muscicapoidea	1.09167	1.08814	1.39094	0.708543	1.68574
Mionectes_macconnelli	Tyrannidae	1.27875	1.26717	1.57403	0.711805	1.13033
Mionectes_oleagineus	Tyrannidae	1.29003	1.27875	1.58546	0.711684	1.04928
Mirafra_africanoides	Sylvioidea	1.07918	1.11394	1.39794	0.69282	1.36922
Mniotilta_varia	Passeroidea	1.04139	1.01072	1.32736	0.719477	1.03743
Mohoua_albicilla	Corvoidea	1.25527	1.2418	1.54962	0.712571	1.29973
Mohoua_novaeseelandiae	Corvoidea	1.28103	1.30103	1.59218	0.698921	1.08529
Mohoua_ochrocephala	Corvoidea	1.31702	1.34733	1.63347	0.694664	1.44279
Molothrus_aeneus	Passeroidea	1.07918	1.04844	1.36511	0.719505	1.79765
Molothrus_armenti	Passeroidea	1.07918	1.04844	1.36511	0.719505	1.81401
Molothrus_ater	Passeroidea	1.05115	1	1.32736	0.727607	1.61705
Momotus_aequatorialis	CORACIIFORMES	1.32222	1.4843	1.71181	0.638566	2.14301
Momotus_mexicanus	CORACIIFORMES	1.30103	1.52763	1.72997	0.610278	1.8791
Momotus_momota	CORACIIFORMES	1.32222	1.4843	1.71181	0.638566	2.07613
Monarcha_leucotis	Corvoidea	1.14613	1.14613	1.44716	0.707107	1.05881
Monarcha_melanopsis	Corvoidea	1.13033	1.02119	1.38021	0.75	1.35889
Monarcha_trivirgatus	Corvoidea	1.21748	1.26717	1.54407	0.686607	1.11283
Monticola_angolensis	Muscicapoidea	1.14613	1.26717	1.51188	0.65633	1.64714
Monticola_brevipes	Muscicapoidea	1.13033	1.20412	1.46982	0.676481	1.52504
Monticola_explorator	Muscicapoidea	1.14613	1.23045	1.49136	0.672022	1.64768
Monticola_rupestris	Muscicapoidea	1.17609	1.20412	1.49136	0.695608	1.78813
Monticola_saxatilis	Muscicapoidea	1.16137	1.17609	1.46982	0.701089	1.70027
Monticola_solitarius	Muscicapoidea	1.15381	1.19728	1.47712	0.689202	1.71244
Morus_bassanus	SULIFORMES	1.63998	1.95424	2.12597	0.571489	3.47699
Morus_capensis	SULIFORMES	1.64098	1.98677	2.14845	0.557526	3.42293
Morus_serrator	SULIFORMES	1.64836	2.00432	2.16286	0.55303	3.37107
Motacilla_aguimp	Passeroidea	1.13988	1.21748	1.48144	0.674867	1.42915
Motacilla_alba	Passeroidea	1.10721	1.14922	1.42975	0.689809	1.38048
Motacilla_capensis	Passeroidea	1.14613	1.19033	1.46982	0.688895	1.31963
Motacilla_cinerea	Passeroidea	1.10551	1.13033	1.41913	0.696932	1.2349
Motacilla_citreola	Passeroidea	1.16137	1.14613	1.45484	0.713283	1.29015
Motacilla_clara	Passeroidea	1.13033	1.20412	1.46982	0.676481	1.25285
Motacilla_flava	Passeroidea	1.08398	1.21748	1.45687	0.65096	1.23725
Motacilla_grandis	Passeroidea	1.07918	1.14613	1.41497	0.679366	1.48044
Muscicapa_adusta	Muscicapoidea	1.16137	1.23045	1.49831	0.678467	1.01808
Muscicapa_aquatica	Muscicapoidea	1.07918	1.17609	1.43136	0.666667	1.0607
Muscicapa_caerulescens	Muscicapoidea	1.14613	1.14613	1.44716	0.707107	1.24797
Muscicapa_cassini	Muscicapoidea	1.16137	1.07918	1.42325	0.739709	1.24055
Muscicapa_infuscata	Muscicapoidea	1.14613	1.11394	1.43136	0.720082	1.24797
Muscicapa_sethsmithi	Muscicapoidea	1.17609	1.07918	1.43136	0.745356	0.960233
Muscicapa_striata	Muscicapoidea	1.12548	1.14613	1.43696	0.698654	1.2014
Muscigralla_brevicauda	Tyrannidae	1.13033	1.13033	1.43136	0.707107	1.1008
Musophaga_rossae	MUSOPHAGIFORMES	1.39794	1.45484	1.72835	0.683586	2.55716
Myadestes_coloratus	Muscicapoidea	1.09691	1.20412	1.45484	0.662266	1.45883
Myadestes_melanops	Muscicapoidea	1.09691	1.20412	1.45484	0.662266	1.48572
Myadestes_ralloides	Muscicapoidea	1.09691	1.20412	1.45484	0.662266	1.45599
Mycerobas_carnipes	Passeroidea	1.19033	1.30103	1.55023	0.660772	1.77238
Mycteria_americana	CICONIIFORMES	1.46165	1.7253	1.91421	0.593908	3.40265
Mycteria_ibis	CICONIIFORMES	1.47712	1.74036	1.92942	0.594089	3.3176
Mycteria_leucocephala	CICONIIFORMES	1.47712	1.77815	1.95424	0.57735	3.50243
Myiagra_caledonica	Corvoidea	1.25527	1.25527	1.5563	0.707107	1.03543
Myiagra_cyanoleuca	Corvoidea	1.21748	1.21748	1.51851	0.707107	1.24304
Myiagra_inquieta	Corvoidea	1.23045	1.17609	1.50515	0.728869	1.31806
Myiagra_rubecula	Corvoidea	1.17609	1.11561	1.44793	0.731272	1.09167
Myiarchus_cinerascens	Tyrannidae	1.17609	1.19728	1.48785	0.69843	1.45025
Myiarchus_crinitus	Tyrannidae	1.14613	1.16137	1.45484	0.700877	1.51438
Myiarchus_nuttingi	Tyrannidae	1.17609	1.21748	1.49831	0.690066	1.40718
Myiarchus_tuberculifer	Tyrannidae	1.14613	1.1383	1.44326	0.710285	1.25346
Myiobius_atricaudus	Tyrannidae	1.34242	1.34242	1.64345	0.707107	1
Myiobius_barbatus	Tyrannidae	1.34242	1.37107	1.65801	0.695353	1.06633
Myiobius_sulphureipygius	Tyrannidae	1.34242	1.37107	1.65801	0.695353	1.06614
Myioborus_melanocephalus	Passeroidea	1.17609	1.07918	1.43136	0.745356	1.05308
Myioborus_miniatus	Passeroidea	1.14613	1.11394	1.43136	0.720082	0.977724
Myioborus_pictus	Passeroidea	1.12629	1.11394	1.42119	0.712116	0.99045
Myioborus_torquatus	Passeroidea	1.17609	1.11394	1.44716	0.731925	1.02119
Myiodynastes_luteiventris	Tyrannidae	1.20071	1.23045	1.51687	0.694903	1.67117
Myiodynastes_maculatus	Tyrannidae	1.21748	1.28443	1.55328	0.679366	1.63624
Myioparus_griseigularis	Muscicapoidea	1.07918	1.11394	1.39794	0.69282	1.09951
Myiophobus_fasciatus	Tyrannidae	1.23045	1.20412	1.51851	0.717741	0.995635
Myiopsitta_monachus	PSITTACIFORMES	1.43933	1.62325	1.84198	0.629034	2.0581
Myiozetetes_cayanensis	Tyrannidae	1.20412	1.27875	1.54407	0.676123	1.4133
Myiozetetes_granadensis	Tyrannidae	1.21748	1.30103	1.56229	0.67235	1.46687
Myiozetetes_similis	Tyrannidae	1.19033	1.30103	1.55023	0.660772	1.44365
Myrmeciza_exsul	Thamnophilidae	1.14613	0.977724	1.37107	0.771845	1.42222
Myrmeciza_ruficauda	Thamnophilidae	1.17609	1.11394	1.44716	0.731925	1.47349
Myrmecocichla_aethiops	Muscicapoidea	1.17609	1.34242	1.5682	0.636715	1.749
Myrmecocichla_arnoti	Muscicapoidea	1.13033	1.33244	1.54407	0.621059	1.58546
Myrmecocichla_cinnamomeiventris	Muscicapoidea	1.16137	1.30103	1.53782	0.648298	1.59988
Myrmecocichla_formicivora	Muscicapoidea	1.16137	1.22011	1.49276	0.682816	1.60188
Myrmia_micrura	TROCHILIFORMES	1.19033	1.33244	1.5682	0.647239	0.344392
Myrmotherula_axillaris	Thamnophilidae	1.22401	1	1.42732	0.791308	0.906874
Myrmotherula_schisticolor	Thamnophilidae	1.17609	0.954243	1.38021	0.790569	0.982271
Myrtis_fanny	TROCHILIFORMES	1.19033	1.31175	1.5563	0.656167	0.361728
Myzomela_cardinalis	Meliphagoidea	1.11394	1.11394	1.41497	0.707107	1.12156
Myzomela_rubratra	Meliphagoidea	1.14613	1.19033	1.46982	0.688895	1.13593
Myzomela_sanguinolenta	Meliphagoidea	1.0607	1.0607	1.36173	0.707107	0.914872
Namibornis_herero	Muscicapoidea	1.20412	1.14613	1.47712	0.730297	1.43497
Neafrapus_boehmi	APODIFORMES	1.26717	1.60477	1.76901	0.561154	1.15298
Necrosyrtes_monachus	ACCIPITRIFORMES	1.70757	2.02119	2.19312	0.571772	3.31366
Nectarinia_amethystina	Passeroidea	1.14613	1.22401	1.48785	0.674748	1.12969
Nectarinia_asiatica	Passeroidea	1.16137	1.17609	1.46982	0.701089	0.908485
Nectarinia_chalybea	Passeroidea	1.15381	1.22401	1.49136	0.677995	0.893276
Nectarinia_cuprea	Passeroidea	1.14613	1.16879	1.45864	0.697823	0.939519
Nectarinia_dussumieri	Passeroidea	1.13033	1.30103	1.52504	0.634811	1.03342
Nectarinia_famosa	Passeroidea	1.13033	1.2492	1.49485	0.657267	1.16227
Nectarinia_fusca	Passeroidea	1.09691	1.14613	1.42325	0.686803	0.897765
Nectarinia_hunteri	Passeroidea	1.15534	1.23045	1.49554	0.675921	1.07188
Nectarinia_jugularis	Passeroidea	1.16732	1.16137	1.46538	0.709524	0.944236
Nectarinia_kilimensis	Passeroidea	1.14613	1.26717	1.51188	0.65633	1.19012
Nectarinia_manoensis	Passeroidea	1.16879	1.18327	1.47712	0.701189	0.965672
Nectarinia_olivacea	Passeroidea	1.17609	1.14613	1.4624	0.719195	1.01703
Nectarinia_osea	Passeroidea	1.13672	1.19312	1.46687	0.683796	0.860737
Nectarinia_senegalensis	Passeroidea	1.15534	1.23045	1.49554	0.675921	1.08663
Nectarinia_tacazze	Passeroidea	1.19033	1.27875	1.53782	0.67028	1.16687
Nectarinia_talatala	Passeroidea	1.12222	1.16137	1.44326	0.690997	0.908217
Nectarinia_venusta	Passeroidea	1.14613	1.25527	1.50515	0.661438	0.814913
Nectarinia_violacea	Passeroidea	1.16137	1.26126	1.51521	0.665393	0.976121
Nectarinia_zeylonica	Passeroidea	1.16137	1.21748	1.49136	0.683917	0.942504
Neochmia_modesta	Passeroidea	1.07918	1.33244	1.52504	0.598506	1.11126
Neochmia_phaeton	Passeroidea	1.15381	1.33244	1.55328	0.631349	0.993436
Neochmia_ruficauda	Passeroidea	1.10806	1.30374	1.51786	0.62388	1.03603
Neochmia_temporalis	Passeroidea	1.14613	1.23805	1.49554	0.668793	1.05786
Neophema_chrysogaster	PSITTACIFORMES	1.33746	1.52179	1.74036	0.628852	1.66181
Neophema_chrysostoma	PSITTACIFORMES	1.26717	1.49136	1.69461	0.611341	1.6637
Neophema_elegans	PSITTACIFORMES	1.25828	1.47712	1.68237	0.613696	1.64197
Neophema_petrophila	PSITTACIFORMES	1.25527	1.47712	1.68124	0.612372	1.72346
Neophema_pulchella	PSITTACIFORMES	1.30374	1.45484	1.68686	0.643336	1.61684
Neophema_splendida	PSITTACIFORMES	1.25527	1.47712	1.68124	0.612372	1.58659
Neophron_percnopterus	ACCIPITRIFORMES	1.62325	1.90309	2.08636	0.586739	3.31401
Neopsephotus_bourkii	PSITTACIFORMES	1.25225	1.43735	1.65562	0.628512	1.64844
Neothraupis_fasciata	Passeroidea	1.11394	1.0607	1.38917	0.728431	1.44871
Neotis_denhami	OTIDIFORMES	1.38021	1.75587	1.90849	0.544331	3.59219
Nesocharis_capistrata	Passeroidea	1.19033	1.33244	1.5682	0.647239	1.06819
Nesoenas_mayeri	COLUMBIFORMES	1.14613	1.30103	1.53148	0.641689	2.48979
Nesofregetta_fuliginosa	PROCELLARIIFORMES	1.69897	1.77815	2.04139	0.6742	1.8341
Nestor_meridionalis	PSITTACIFORMES	1.32222	1.8451	1.95904	0.480384	2.63196
Nestor_notabilis	PSITTACIFORMES	1.38917	1.95904	2.06258	0.460566	2.93713
Netta_erythrophthalma	ANSERIFORMES	1.40654	1.78176	1.9345	0.544529	2.89303
Netta_rufina	ANSERIFORMES	1.43136	1.67669	1.87216	0.60201	3.04844
Nicator_chloris	Sylvioidea	1.18327	1.18327	1.4843	0.707107	1.65562
Nigrita_bicolor	Passeroidea	1.09691	1.27875	1.49831	0.629941	1.02067
Nilaus_afer	Corvoidea	1.27875	1.33244	1.60746	0.684935	1.30438
Niltava_sundara	Muscicapoidea	1.09691	1.21748	1.4624	0.656532	1.32582
Ninox_boobook	STRIGIFORMES	1.46982	1.57403	1.82607	0.66355	2.39418
Ninox_connivens	STRIGIFORMES	1.5563	1.56526	1.86183	0.703452	2.75834
Ninox_novaeseelandiae	STRIGIFORMES	1.47712	1.5977	1.84261	0.656532	2.27689
Ninox_rudolfi	STRIGIFORMES	1.4624	1.60206	1.83885	0.648298	2.43454
Ninox_rufa	STRIGIFORMES	1.5682	1.70005	1.94014	0.651673	2.96418
Ninox_scutulata	STRIGIFORMES	1.38561	1.43136	1.71012	0.688247	2.28103
Ninox_strenua	STRIGIFORMES	1.5608	1.77634	1.98284	0.615153	3.12563
Nipponia_nippon	PELECANIFORMES	1.4624	1.67669	1.88366	0.615699	3.27875
Northiella_haematogaster	PSITTACIFORMES	1.31439	1.47712	1.70437	0.638285	1.92371
Nothura_chacoensis	TINAMIFORMES	1.23045	1.44716	1.65321	0.614636	2.37676
Nothura_darwinii	TINAMIFORMES	1.23045	1.38917	1.61805	0.64003	2.38935
Nothura_maculosa	TINAMIFORMES	1.23045	1.44716	1.65321	0.614636	2.4045
Notiomystis_cincta	Corvoidea	1.19728	1.4624	1.65079	0.593258	1.96111
Nucifraga_caryocatactes	Corvoidea	1.24715	1.36173	1.60924	0.65911	2.25968
Nucifraga_columbiana	Corvoidea	1.2492	1.32222	1.58827	0.676805	2.11363
Numenius_americanus	CHARADRIIFORMES	1.44716	1.62583	1.84665	0.631329	2.78519
Numenius_arquata	CHARADRIIFORMES	1.45939	1.60206	1.83759	0.646997	2.88592
Numenius_minutus	CHARADRIIFORMES	1.35218	1.52179	1.74624	0.635285	2.2371
Numenius_phaeopus	CHARADRIIFORMES	1.41706	1.57403	1.80363	0.640788	2.57262
Numenius_tahitiensis	CHARADRIIFORMES	1.38021	1.44716	1.716	0.679366	2.61193
Numida_meleagris	GALLIFORMES	1.42325	1.14613	1.60746	0.808901	3.12613
Nyctanassa_violacea	PELECANIFORMES	1.36173	1.56703	1.77743	0.619656	2.83384
Nyctibius_bracteatus	CAPRIMULGIFORMES	1.47712	1.77815	1.95424	0.57735	1.71454
Nyctibius_grandis	CAPRIMULGIFORMES	1.47712	1.74036	1.92942	0.594089	2.73759
Nyctibius_griseus	CAPRIMULGIFORMES	1.48785	1.64591	1.87506	0.640312	2.23621
Nyctibius_jamaicensis	CAPRIMULGIFORMES	1.49831	1.63849	1.87506	0.648074	2.3831
Nycticorax_caledonicus	PELECANIFORMES	1.33244	1.65801	1.82607	0.566476	2.93247
Nycticorax_nycticorax	PELECANIFORMES	1.38471	1.64591	1.83569	0.594991	2.9058
Nyctidromus_albicollis	CAPRIMULGIFORMES	1.29003	1.36173	1.62839	0.677365	1.74757
Nymphicus_hollandicus	PSITTACIFORMES	1.30643	1.47349	1.69897	0.636396	1.96523
Oceanites_oceanicus	PROCELLARIIFORMES	1.60746	1.74429	1.98227	0.649519	1.50792
Oceanodroma_castro	PROCELLARIIFORMES	1.61935	1.83091	2.03892	0.616905	1.6522
Oceanodroma_furcata	PROCELLARIIFORMES	1.69854	1.78176	2.04317	0.672489	1.76652
Oceanodroma_homochroa	PROCELLARIIFORMES	1.65079	1.92686	2.11143	0.588412	1.57258
Oceanodroma_leucorhoa	PROCELLARIIFORMES	1.62195	1.81541	2.0304	0.624854	1.58546
Oceanodroma_markhami	PROCELLARIIFORMES	1.6721	1.89209	2.09691	0.613188	1.72509
Oceanodroma_melania	PROCELLARIIFORMES	1.66745	1.9058	2.1038	0.605096	1.78888
Oceanodroma_monteiroi	PROCELLARIIFORMES	1.44716	1.74819	1.92428	0.57735	1.66408
Oceanodroma_tethys	PROCELLARIIFORMES	1.61805	1.88081	2.07004	0.594299	1.36267
Oceanodroma_tristrami	PROCELLARIIFORMES	1.65079	1.93827	2.11893	0.583356	1.93714
Ocreatus_underwoodii	TROCHILIFORMES	1.21748	1.31175	1.5682	0.667792	0.478927
Ocyceros_birostris	BUCEROTIFORMES	1.32222	1.65321	1.81954	0.564076	2.57403
Ocyceros_gingalensis	BUCEROTIFORMES	1.4624	1.74036	1.92428	0.58757	2.37658
Ocyceros_griseus	BUCEROTIFORMES	1.60206	1.66276	1.9345	0.681994	2.46427
Ocyphaps_lophotes	COLUMBIFORMES	1.26717	1.21748	1.54407	0.727029	2.31048
Oena_capensis	COLUMBIFORMES	1.16137	1.20412	1.4843	0.6895	1.60853
Oenanthe_cypriaca	Muscicapoidea	1.11394	1.14613	1.43136	0.693889	1.2481
Oenanthe_deserti	Muscicapoidea	1.13033	1.21748	1.47712	0.67082	1.2982
Oenanthe_finschii	Muscicapoidea	1.09691	1.19033	1.44716	0.668153	1.43361
Oenanthe_hispanica	Muscicapoidea	1.13033	1.09691	1.41497	0.720577	1.18455
Oenanthe_isabellina	Muscicapoidea	1.13033	1.14613	1.43933	0.700649	1.4689
Oenanthe_leucopyga	Muscicapoidea	1.16137	1.17609	1.46982	0.701089	1.4456
Oenanthe_leucura	Muscicapoidea	1.16137	1.17609	1.46982	0.701089	1.60477
Oenanthe_lugens	Muscicapoidea	1.13033	1.17609	1.45484	0.688247	1.3516
Oenanthe_moesta	Muscicapoidea	1.16137	1.17609	1.46982	0.701089	1.48287
Oenanthe_monacha	Muscicapoidea	1.16137	1.16137	1.4624	0.707107	1.33294
Oenanthe_monticola	Muscicapoidea	1.11394	1.20412	1.4624	0.669534	1.5195
Oenanthe_oenanthe	Muscicapoidea	1.13033	1.17609	1.45484	0.688247	1.39063
Oenanthe_phillipsi	Muscicapoidea	1.14613	1.17609	1.4624	0.694808	1.3835
Oenanthe_picata	Muscicapoidea	1.09691	1.13033	1.41497	0.693375	1.33586
Oenanthe_pleschanka	Muscicapoidea	1.13033	1.13033	1.43136	0.707107	1.28285
Onychognathus_walleri	Muscicapoidea	1.15534	1.45179	1.62941	0.57938	1.94387
Onychorhynchus_mexicanus	Tyrannidae	1.34242	1.32222	1.63347	0.715282	1.20026
Opisthocomus_hoazin	OPISTHOCOMIFORMES	1.47712	1.77815	1.95424	0.57735	2.87186
Oporornis_agilis	Passeroidea	1.0607	0.929419	1.30103	0.758288	1.16435
Oporornis_formosus	Passeroidea	1.08814	0.966142	1.33244	0.754829	1.14791
Oporornis_philadelphia	Passeroidea	1.08368	0.929419	1.31439	0.766733	1.07445
Oporornis_tolmiei	Passeroidea	1.07918	0.948168	1.31963	0.758189	1.01912
Oreoica_gutturalis	Corvoidea	1.19033	1.06446	1.43297	0.756278	1.79908
Oreomystis_mana	Passeroidea	1.17609	1.29003	1.53782	0.65938	1.16174
Oreortyx_pictus	GALLIFORMES	1.38021	1.14613	1.57978	0.794719	2.36736
Oreoscoptes_montanus	Muscicapoidea	1.17609	1.08991	1.43616	0.741249	1.64555
[truncated: 1,097 more rows]

## Sheet: Supplementary Figure 3
	development period ~ clade		incubation fraction ~ clade		development period ~ clade + mass		incubation fraction ~ clade + mass
Clade	y-intercept	SE	y-intercept	SE	y-intercept	SE	y-intercept	SE
Accipitriformes	2.1219	0.0698157	0.592386	0.0355909	1.61012	0.065522	0.730102	0.0371752
Anseriformes	1.99334	0.109759	0.571781	0.0559847	1.51783	0.0994376	0.700138	0.0561665
Apodiformes	1.76778	0.0989233	0.650162	0.0505429	1.53187	0.0900466	0.713948	0.0509837
Background	1.77794	0.0665439	0.651801	0.0339999	1.38307	0.0603817	0.75838	0.0341698
Bucerotiformes	1.90776	0.0985881	0.583748	0.0501965	1.50354	0.0894298	0.692867	0.050431
Caprimulgiformes	1.8352	0.0863379	0.645409	0.0441376	1.50381	0.0783958	0.734433	0.0443927
Charadriformes	1.794	0.0937125	0.635192	0.0476522	1.45495	0.0851625	0.726391	0.0479772
Columbiformes	1.45206	0.106609	0.73563	0.054216	1.14962	0.0969098	0.81707	0.0546054
Coraciiformes	1.74344	0.0911044	0.64	0.0464122	1.43939	0.0828525	0.722437	0.0467641
Corvoidea	1.72695	0.0856924	0.641527	0.0437354	1.33025	0.0777113	0.748206	0.0439272
Cotingidae	1.75509	0.106972	0.648297	0.0544821	1.41172	0.0971113	0.740829	0.0547861
Cuculiformes	1.44499	0.0844344	0.709397	0.0431558	1.16921	0.076852	0.783717	0.0435253
Falconiformes	1.92849	0.108161	0.659544	0.0550903	1.51131	0.0980737	0.772274	0.0553227
Furnariidae	1.6509	0.0989843	0.681621	0.0505203	1.33202	0.0898878	0.767606	0.0508199
Galliformes	1.68547	0.113527	0.844942	0.0578507	1.24482	0.102899	0.964329	0.0580703
Gruiformes	1.74248	0.0987599	0.612895	0.0503074	1.40609	0.0896942	0.704265	0.0506137
Meliphagoidea	1.63638	0.084648	0.6711	0.0432011	1.32624	0.0769666	0.754601	0.0435212
Muscicapoidea	1.73134	0.0837834	0.618511	0.0428374	1.33704	0.0759493	0.724214	0.0430067
Passeroidea	1.68582	0.0855457	0.630271	0.0437241	1.31568	0.0775925	0.729691	0.0439295
Pelecaniformes	1.77512	0.0820558	0.62921	0.041913	1.36804	0.0743889	0.739003	0.042079
Piciformes	1.71723	0.0954665	0.578946	0.0486747	1.43204	0.0868246	0.656532	0.0490468
Procellariiformes	1.98682	0.0924199	0.662236	0.0470775	1.71373	0.0841369	0.736414	0.04749
Psittaciformes	1.99772	0.0995193	0.520185	0.0506765	1.58226	0.0902537	0.631751	0.0509026
Strigiformes	1.93727	0.0959765	0.630567	0.0488357	1.53536	0.0870816	0.738931	0.0490786
Suliformes	2.00427	0.0935466	0.58559	0.0477101	1.59296	0.0848148	0.696606	0.0479046
Sylvioidea	1.6821	0.0805491	0.636181	0.0411929	1.33428	0.0731206	0.729893	0.041422
Thamnophilidae	1.54229	0.112218	0.718812	0.0571099	1.25299	0.101995	0.79678	0.0575079
Trochiliformes	1.5867	0.115836	0.65072	0.0588412	1.46332	0.105852	0.683687	0.0596289
Tyrannidae	1.72553	0.101752	0.650525	0.0517958	1.44307	0.0925446	0.726518	0.0522002

## Sheet: Supplementary Figures 4-7
binomial	Taxon_subgroup	log_incubation_d	log_fledging_d	log_developmental_d	prop_incubation_sqrt	log_generation_length	log_clutch_size	dev_mod	parental_care_unibi	brood_parasite	nest_height_min	nest_type	habitat	diet	pelagic	nocturnal	migration	temperature	precipitation	latitude	insularity	log_egg_mass
Acanthagenys_rufogularis	Meliphagoidea	1.16137	1.21748	1.49136	0.683917	0.832509	0.352183	altricial	uni	nonparasite	0.587787	open	none	Omnivore	nonpelagic	diurnal	sed	27.3898	144.272	27.1532	continental	0.710681
Acanthisitta_chloris	Acanthisitti	1.29557	1.38471	1.64345	0.669973	0.544068	0.594761	altricial	bi	nonparasite	NA	closed	med	Invertebrate	nonpelagic	diurnal	sed	15.1648	390.993	41.9902	insular	0.128722
Acanthiza_apicalis	Meliphagoidea	1.29557	1.23045	1.56526	0.733086	0.755875	0.4133	altricial	uni	nonparasite	0.741937	closed	low	Invertebrate	nonpelagic	diurnal	sed	27.5361	113.089	27.5679	continental	NA
Acanthiza_chrysorrhoa	Meliphagoidea	1.2266	1.27989	1.55509	0.685098	0.755875	0.544068	altricial	uni	nonparasite	0.470004	closed	low	Invertebrate	nonpelagic	diurnal	sed	25.7716	136.593	29.2317	continental	0.158362
Acanthiza_inornata	Meliphagoidea	1.29003	1.25527	1.57403	0.72111	0.755875	0.534026	altricial	uni	nonparasite	0.470004	closed	low	Invertebrate	nonpelagic	diurnal	sed	22.5059	56.07	32.625	continental	0.130334
Acanthiza_lineata	Meliphagoidea	1.17609	1.27875	1.53148	0.664211	0.755875	0.477121	altricial	uni	nonparasite	NA	closed	med	Invertebrate	nonpelagic	diurnal	sed	22.4252	214.458	32.2246	continental	0.120574
Acanthiza_pusilla	Meliphagoidea	1.26007	1.19033	1.52763	0.734887	0.755875	0.443263	altricial	uni	nonparasite	0	closed	low	Invertebrate	nonpelagic	diurnal	sed	21.8294	229.045	32.6818	continental	0.146128
Acanthiza_reguloides	Meliphagoidea	1.21748	1.24055	1.5302	0.697657	0.755875	0.569666	altricial	uni	nonparasite	0	closed	med	Invertebrate	nonpelagic	diurnal	sed	24.395	243.049	29.3682	continental	0.0863598
Acanthiza_uropygialis	Meliphagoidea	1.27875	1.27875	1.57978	0.707107	0.755875	0.477121	NA	uni	nonparasite	0.405465	closed	none	Invertebrate	nonpelagic	diurnal	sed	27.0162	120.117	28.2087	continental	0.071882
Acanthorhynchus_tenuirostris	Meliphagoidea	1.15836	1.13672	1.44871	0.71586	0.748188	0.334956	altricial	uni	nonparasite	0.641854	open	med	Omnivore	nonpelagic	diurnal	sed	21.1834	268.309	32.6324	continental	0.244277
Accipiter_badius	ACCIPITRIFORMES	1.49485	1.50515	1.80106	0.702902	0.826075	0.50515	semi-precocial	bi	nonparasite	1.60944	open	med	VertFishScav	nonpelagic	diurnal	mig	26.9858	251.24	9.06427	continental	1.32222
Accipiter_bicolor	ACCIPITRIFORMES	1.54407	1.51851	1.83251	0.71743	0.857332	0.342423	NA	uni	nonparasite	2.90142	NA	med	VertFishScav	nonpelagic	diurnal	mig	24.4388	393.15	10.4749	continental	1.50515
Accipiter_brevipes	ACCIPITRIFORMES	1.51188	1.64098	1.88224	0.652863	0.857332	0.596597	semi-precocial	uni	nonparasite	1.60944	open	low	VertFishScav	nonpelagic	diurnal	mig	22.3473	90.5621	44.1395	continental	1.33945
Accipiter_chionogaster	ACCIPITRIFORMES	1.51851	1.38471	1.75778	0.759223	NA	0.628389	NA	uni	nonparasite	1.25276	open	NA	VertFishScav	nonpelagic	diurnal	NA	NA	NA	NA	NA	1.28556
Accipiter_cirrocephalus	ACCIPITRIFORMES	1.5563	1.4843	1.82282	0.735767	0.857332	0.515211	semi-precocial	uni	nonparasite	1.60944	open	med	VertFishScav	nonpelagic	diurnal	sed	26.3423	305.926	22.8025	continental	1.31963
Accipiter_cooperii	ACCIPITRIFORMES	1.50345	1.50174	1.80363	0.707801	0.857332	0.617175	semi-precocial	NA	nonparasite	2.19722	open	med	VertFishScav	nonpelagic	diurnal	mig	20.6839	215.932	40.7426	continental	1.60206
Accipiter_erythronemius	ACCIPITRIFORMES	1.51851	1.38471	1.75778	0.759223	NA	0.628389	NA	uni	nonparasite	1.25276	open	NA	VertFishScav	nonpelagic	diurnal	NA	NA	NA	NA	NA	1.28556
Accipiter_fasciatus	ACCIPITRIFORMES	1.48608	1.48785	1.78799	0.706386	0.857332	0.480007	semi-precocial	uni	nonparasite	1.09861	open	low	VertFishScav	nonpelagic	diurnal	sed	27.0363	265.258	23.5666	continental	1.50174
Accipiter_francesiae	ACCIPITRIFORMES	1.49136	1.43136	1.76343	0.731083	0.857332	0.477121	NA	bi	nonparasite	1.70475	NA	med	Invertebrate	nonpelagic	diurnal	sed	25.7731	694.208	18.8973	insular	NA
Accipiter_gentilis	ACCIPITRIFORMES	1.55175	1.60287	1.8791	0.686008	0.845098	0.536243	semi-precocial	NA	nonparasite	1.70475	NA	high	VertFishScav	nonpelagic	diurnal	mig	14.6196	211.776	54.4489	continental	1.79588
Accipiter_gularis	ACCIPITRIFORMES	1.42325	1.47712	1.75205	0.684855	0.857332	0.50515	NA	uni	nonparasite	NA	NA	low	VertFishScav	nonpelagic	diurnal	mig	16.8298	336.343	48.2834	continental	1.25527
Accipiter_henstii	ACCIPITRIFORMES	1.5966	1.65321	1.92686	0.683707	0.857332	0.30103	NA	uni	nonparasite	1.60944	NA	high	VertFishScav	nonpelagic	diurnal	sed	25.8063	710.182	18.8846	insular	NA
Accipiter_madagascariensis	ACCIPITRIFORMES	1.54407	1.57403	1.86034	0.694808	0.857332	0.477121	NA	uni	nonparasite	3.04452	NA	med	VertFishScav	nonpelagic	diurnal	sed	25.8232	690.994	19.1957	insular	NA
Accipiter_melanoleucus	ACCIPITRIFORMES	1.57113	1.60746	1.8907	0.69217	0.80618	0.447158	semi-precocial	uni	nonparasite	0	NA	med	VertFishScav	nonpelagic	diurnal	sed	25.089	300.259	5.21183	continental	1.71075
Accipiter_minullus	ACCIPITRIFORMES	1.49831	1.41078	1.75778	0.741767	0.826075	0.296116	NA	NA	nonparasite	1.79176	open	low	VertFishScav	nonpelagic	diurnal	sed	24.2908	242.978	9.57914	continental	1.26067
Accipiter_nisus	ACCIPITRIFORMES	1.57113	1.42732	1.80618	0.76291	0.857332	0.678973	semi-precocial	uni	nonparasite	1.09861	open	med	VertFishScav	nonpelagic	diurnal	mig	15.4034	211.988	53.587	continental	1.35218
Accipiter_novaehollandiae	ACCIPITRIFORMES	1.52827	1.56526	1.84819	0.691898	0.857332	0.41867	semi-precocial	uni	nonparasite	NA	open	high	VertFishScav	nonpelagic	diurnal	sed	25.3652	489.099	17.4032	continental	1.60746
Accipiter_ovampensis	ACCIPITRIFORMES	1.52827	1.51851	1.82445	0.711068	0.857332	0.477121	semi-precocial	uni	nonparasite	2.3979	open	none	VertFishScav	nonpelagic	diurnal	sed	25.2949	242.413	7.43484	continental	NA
Accipiter_rufiventris	ACCIPITRIFORMES	1.53782	1.49485	1.8179	0.724372	0.857332	0.47458	semi-precocial	uni	nonparasite	1.94591	open	high	VertFishScav	nonpelagic	diurnal	sed	21.4762	252.962	9.47315	continental	1.36173
Accipiter_striatus	ACCIPITRIFORMES	1.50515	1.38247	1.74916	0.755087	0.857332	0.616738	semi-precocial	uni	nonparasite	1.25276	open	med	VertFishScav	nonpelagic	diurnal	mig	NA	NA	NA	NA	1.28556
Accipiter_tachiro	ACCIPITRIFORMES	1.51188	1.50853	1.81124	0.708471	0.857332	0.384712	semi-precocial	uni	nonparasite	NA	open	med	VertFishScav	nonpelagic	diurnal	sed	23.9783	269.525	13.0875	continental	1.53148
Accipiter_toussenelii	ACCIPITRIFORMES	1.4624	1.50515	1.78533	0.6895	0.857332	0.389166	NA	uni	nonparasite	NA	open	med	VertFishScav	nonpelagic	diurnal	sed	25.8365	333.297	4.28992	continental	1.53148
Accipiter_ventralis	ACCIPITRIFORMES	1.51851	1.38471	1.75778	0.759223	NA	0.628389	NA	uni	nonparasite	1.25276	open	NA	VertFishScav	nonpelagic	diurnal	NA	NA	NA	NA	NA	1.28556
Accipiter_virgatus	ACCIPITRIFORMES	1.44716	1.35218	1.70329	0.744618	0.857332	0.544068	NA	uni	nonparasite	2.3979	NA	high	VertFishScav	nonpelagic	diurnal	mig	24.5286	596.333	19.5082	continental	1.25527
Aceros_cassidix	BUCEROTIFORMES	1.52504	2	2.12548	0.500935	1.27875	0.380211	NA	uni	nonparasite	2.63906	cavity	high	FruiNect	nonpelagic	diurnal	sed	26.0063	421.244	1.85897	insular	NA
Aceros_corrugatus	BUCEROTIFORMES	1.4624	1.83885	1.99123	0.543984	1.27875	0.380211	NA	uni	nonparasite	NA	cavity	high	FruiNect	nonpelagic	diurnal	sed	26.7637	647.381	0.983871	continental	NA
Aceros_undulatus	BUCEROTIFORMES	1.59384	1.96965	2.12222	0.544267	1.27875	0.249198	NA	uni	nonparasite	2.94444	cavity	high	FruiNect	nonpelagic	diurnal	sed	26.8939	619.019	8.81525	continental	1.78958
Acridotheres_cristatellus	Muscicapoidea	1.17609	1.38917	1.5966	0.616236	0.591065	0.678973	altricial	bi	nonparasite	NA	mixed	none	Omnivore	nonpelagic	diurnal	sed	24.6249	588.844	26.1152	continental	0.877947
Acridotheres_tristis	Muscicapoidea	1.19033	1.36173	1.58546	0.634506	0.591065	0.640978	altricial	bi	nonparasite	NA	mixed	low	Omnivore	nonpelagic	diurnal	sed	26.4557	303.442	26.7139	continental	0.851258
Acrocephalus_aedon	Sylvioidea	1.13033	1.14613	1.43933	0.700649	0.643453	0.703291	NA	uni	nonparasite	0.405465	open	none	Invertebrate	nonpelagic	diurnal	mig	16.2918	239.367	50.0714	continental	0.473122
Acrocephalus_arundinaceus	Sylvioidea	1.15381	1.16137	1.45864	0.704026	0.623249	0.625827	altricial	uni	nonparasite	0.0953102	open	none	Invertebrate	nonpelagic	diurnal	mig	19.5306	211.487	46.4392	continental	0.498311
Acrocephalus_australis	Sylvioidea	1.12548	1.0607	1.39533	0.732955	0.643453	0.518514	altricial	uni	nonparasite	0.262364	open	none	Invertebrate	nonpelagic	diurnal	mig	26.4083	355.574	17.5387	continental	0.407391
Acrocephalus_baeticatus	Sylvioidea	1.11394	1.14613	1.43136	0.693889	0.633468	0.408664	altricial	uni	nonparasite	0.0953102	open	none	Invertebrate	nonpelagic	diurnal	mig	NA	NA	NA	NA	0.200029
Acrocephalus_bistrigiceps	Sylvioidea	1.13033	1.14613	1.43933	0.700649	0.643453	0.690196	altricial	uni	nonparasite	0	open	none	Invertebrate	nonpelagic	diurnal	mig	19.6474	373.347	43.5221	continental	0.123852
Acrocephalus_dumetorum	Sylvioidea	1.09691	1.04139	1.37107	0.729325	0.643453	0.645095	altricial	uni	nonparasite	0.0953102	open	med	Invertebrate	nonpelagic	diurnal	mig	16.0641	185.771	54.864	continental	0.225309
Acrocephalus_gracilirostris	Sylvioidea	1.13033	1.07918	1.40654	0.727607	0.60206	0.375664	altricial	NA	nonparasite	0.182322	open	none	Invertebrate	nonpelagic	diurnal	sed	24.2442	229.999	13.3	continental	0.32838
Acrocephalus_griseldis	Sylvioidea	1.15381	1.16137	1.45864	0.704026	0.643453	0.623249	altricial	NA	nonparasite	NA	NA	none	Invertebrate	nonpelagic	diurnal	mig	34.4575	0.042328	31.881	continental	0.498311
Acrocephalus_melanopogon	Sylvioidea	1.16137	1.07918	1.42325	0.739709	0.643453	0.59384	altricial	uni	nonparasite	0.262364	open	none	Invertebrate	nonpelagic	diurnal	mig	24.259	70.374	41.5394	continental	0.20412
Acrocephalus_paludicola	Sylvioidea	1.13033	1.13033	1.43136	0.707107	0.643453	0.694386	altricial	uni	nonparasite	0.0295588	open	none	Invertebrate	nonpelagic	diurnal	mig	17.1724	215.847	52.3824	continental	0.173186
Acrocephalus_palustris	Sylvioidea	1.08814	1.05115	1.37107	0.721995	0.643453	0.636739	altricial	uni	nonparasite	0.182322	open	low	Invertebrate	nonpelagic	diurnal	mig	17.8284	192.526	51.5723	continental	0.267172
Acrocephalus_rufescens	Sylvioidea	1.14613	1.14613	1.44716	0.707107	0.643453	0.390641	altricial	NA	nonparasite	0.693147	open	none	Invertebrate	nonpelagic	diurnal	sed	25.9116	251.549	0.23913	continental	0.346353
Acrocephalus_schoenobaenus	Sylvioidea	1.1383	1.13033	1.43537	0.710343	0.556303	0.725299	altricial	uni	nonparasite	0.0953102	open	none	Invertebrate	nonpelagic	diurnal	mig	16.4907	181.308	55.5265	continental	0.217484
Acrocephalus_scirpaceus	Sylvioidea	1.04139	1.0607	1.35218	0.699206	NA	0.59384	altricial	uni	nonparasite	0.139762	open	NA	Invertebrate	nonpelagic	diurnal	NA	NA	NA	NA	NA	0.232996
Acrocephalus_sechellensis	Sylvioidea	1.25527	1.27875	1.5682	0.697486	0.880814	NA	altricial	NA	nonparasite	NA	open	none	Invertebrate	nonpelagic	diurnal	sed	27.7501	511.5	4.5	NA	NA
Acrocephalus_stentoreus	Sylvioidea	1.14613	1.07918	1.41497	0.733799	0.643453	0.633468	altricial	uni	nonparasite	0.0953102	open	low	Invertebrate	nonpelagic	diurnal	mig	26.275	205.584	31.004	continental	0.435765
Actitis_hypoleucos	CHARADRIIFORMES	1.33244	1.34733	1.64098	0.70102	0.832509	0.598426	precocial	bi	nonparasite	0	NA	low	Omnivore	nonpelagic	diurnal	mig	15.6631	185.21	55.0799	continental	1.09691
Actitis_macularius	CHARADRIIFORMES	1.31702	1.24613	1.58405	0.735334	0.763428	0.60206	precocial	uni	nonparasite	0	NA	none	Invertebrate	nonpelagic	diurnal	mig	15.0492	212.429	52.265	continental	0.954243
Actophilornis_africanus	CHARADRIIFORMES	1.36642	1.61805	1.81124	0.599227	0.681241	0.60206	precocial	uni	nonparasite	0	open	none	Invertebrate	nonpelagic	diurnal	sed	26.0338	242.922	3.63204	continental	0.934498
Adelomyia_melanogenys	TROCHILIFORMES	1.24304	1.34242	1.5966	0.665611	0.623249	0.30103	NA	uni	nonparasite	0.693147	open	high	FruiNect	nonpelagic	diurnal	sed	21.2285	476.911	3.91322	continental	-0.39794
Aechmophorus_clarkii	PODICIPEDIFORMES	1.36173	1.8451	1.96848	0.497305	0.90309	0.474216	NA	bi	nonparasite	0	open	none	VertFishScav	nonpelagic	diurnal	mig	19.2221	135.828	40.5493	continental	1.63849
Aechmophorus_occidentalis	PODICIPEDIFORMES	1.37107	1.8451	1.97081	0.501335	0.90309	0.460397	precocial	bi	nonparasite	0	open	none	VertFishScav	nonpelagic	diurnal	mig	18.2233	167.374	43.6934	continental	1.63849
Aegithalos_caudatus	Sylvioidea	1.18089	1.20412	1.49369	0.697589	0.623249	0.996122	altricial	uni	nonparasite	0	closed	low	Invertebrate	nonpelagic	diurnal	sed	16.82	231.908	50.6937	continental	-0.0555173
Aegithalos_concinnus	Sylvioidea	1.17609	1.14613	1.4624	0.719195	0.623249	0.623249	NA	uni	nonparasite	1.38629	closed	med	Invertebrate	nonpelagic	diurnal	sed	23.6727	605.22	27.0151	continental	NA
Aegolius_acadicus	STRIGIFORMES	1.43933	1.48073	1.76155	0.690066	0.732394	0.748188	semi-precocial	uni	nonparasite	NA	mixed	med	VertFishScav	nonpelagic	noctural	mig	16.7658	232.478	46.012	continental	1.0086
Aegolius_funereus	STRIGIFORMES	1.44909	1.50311	1.77797	0.684796	0.763428	0.686413	altricial	uni	nonparasite	NA	mixed	high	VertFishScav	nonpelagic	noctural	mig	14.023	207.103	56.6857	continental	1.09517
Aegotheles_cristatus	APODIFORMES	1.39358	1.39794	1.69679	0.705328	0.732394	0.507968	semi-precocial	bi	nonparasite	0	mixed	low	Invertebrate	nonpelagic	noctural	sed	27.2863	200.081	25.555	continental	NA
Aegypius_monachus	ACCIPITRIFORMES	1.72428	2.0463	2.21551	0.568048	1.20412	0	semi-precocial	NA	nonparasite	0.916291	NA	low	VertFishScav	nonpelagic	diurnal	mig	17.7532	136.414	42.256	continental	2.38561
Aenigmatolimnas_marginalis	GRUIFORMES	1.24551	1.69461	1.82672	0.512148	0.568202	0.644685	precocial	NA	nonparasite	0	closed	none	Invertebrate	nonpelagic	diurnal	mig	25.1149	262.895	10.17	continental	0.863323
Aeronautes_saxatalis	APODIFORMES	1.38021	1.63347	1.82607	0.598506	0.740363	0.638489	altricial	bi	nonparasite	NA	open	low	Invertebrate	nonpelagic	diurnal	mig	21.9104	172.31	32.8631	continental	0.322219
Aethia_cristatella	CHARADRIIFORMES	1.53466	1.51188	1.82445	0.716316	0.944483	0	semi-precocial	bi	nonparasite	NA	NA	none	Invertebrate	pelagic	diurnal	sed	9.72841	240.052	56.5585	continental	1.70672
Aethia_psittacula	CHARADRIIFORMES	1.54716	1.54407	1.84665	0.708364	0.880814	0	semi-precocial	bi	nonparasite	NA	NA	none	Invertebrate	pelagic	diurnal	sed	9.43128	257.725	56.1644	continental	1.70629
Aethia_pusilla	CHARADRIIFORMES	1.48144	1.4843	1.7839	0.705943	0.838849	0	semi-precocial	bi	nonparasite	NA	NA	none	Invertebrate	pelagic	diurnal	sed	7.7491	219.431	57.7	continental	1.23805
Aethia_pygmaea	CHARADRIIFORMES	1.53307	1.59934	1.8685	0.679654	0.880814	0	semi-precocial	bi	nonparasite	NA	NA	none	Invertebrate	pelagic	diurnal	sed	8.79986	280.222	52.96	continental	1.41497
Afropavo_congensis	GALLIFORMES	1.42325	0.778151	1.51188	0.902986	0.78533	0.441695	NA	uni	nonparasite	0	open	high	Invertebrate	nonpelagic	diurnal	sed	24.7262	453.898	1.18	continental	1.8451
Agapornis_canus	PSITTACIFORMES	1.36361	1.63347	1.8202	0.59116	0.70757	0.612784	NA	uni	nonparasite	NA	cavity	none	Omnivore	nonpelagic	diurnal	sed	25.8908	688.822	19.2059	insular	0.423246
Agapornis_fischeri	PSITTACIFORMES	1.35889	1.58433	1.78711	0.610787	0.70757	0.728354	NA	uni	nonparasite	1.09861	cavity	low	PlantSeed	nonpelagic	diurnal	sed	22.1627	239.314	2.94	continental	0.556303
Agapornis_lilianae	PSITTACIFORMES	1.34242	1.64444	1.8202	0.576913	0.70757	0.755875	NA	uni	nonparasite	NA	cavity	med	PlantSeed	nonpelagic	diurnal	sed	23.9928	279.688	12.4737	continental	0.4843
Agapornis_nigrigenis	PSITTACIFORMES	1.37291	1.60853	1.80754	0.606301	0.70757	0.690196	NA	uni	nonparasite	NA	NA	high	PlantSeed	nonpelagic	diurnal	sed	25.1419	165.378	16.9	continental	0.511883
Agapornis_personatus	PSITTACIFORMES	1.36173	1.6464	1.82802	0.584597	0.70757	0.728354	NA	uni	nonparasite	NA	mixed	none	PlantSeed	nonpelagic	diurnal	sed	22.9689	271.651	5.82143	continental	0.556303
Agapornis_pullarius	PSITTACIFORMES	1.36173	1.65801	1.83569	0.579454	0.70757	0.638489	NA	uni	nonparasite	1.60944	cavity	med	PlantSeed	nonpelagic	diurnal	mig	26.3801	275.841	4.29762	continental	0.511883
Agapornis_roseicollis	PSITTACIFORMES	1.36736	1.63144	1.8202	0.593714	0.70757	0.69752	altricial	uni	nonparasite	NA	open	none	PlantSeed	nonpelagic	diurnal	sed	24.5176	145.878	20.4286	continental	0.596597
Agapornis_taranta	PSITTACIFORMES	1.40654	1.69285	1.8739	0.583874	0.70757	0.69897	NA	uni	nonparasite	NA	mixed	med	Omnivore	nonpelagic	diurnal	sed	22.6665	190.248	9.82727	continental	0.826075
Agelaioides_badius	Passeroidea	1.11394	1.13033	1.42325	0.700404	0.662758	NA	altricial	uni	nonparasite	NA	mixed	low	Invertebrate	nonpelagic	diurnal	sed	24.0941	320.875	23.8081	continental	0.612784
Agelaius_assimilis	Passeroidea	1.07918	1.20548	1.44793	0.65407	0.778151	0.454082	NA	uni	nonparasite	NA	open	low	PlantSeed	nonpelagic	diurnal	sed	27.6009	540.479	22.2143	insular	0.604766
Agelaius_phoeniceus	Passeroidea	1.07918	1.14845	1.41622	0.678388	0.792392	0.516205	altricial	uni	nonparasite	0	open	none	Omnivore	nonpelagic	diurnal	sed	18.691	232.077	44.2782	continental	0.600701
Agelaius_tricolor	Passeroidea	1.04139	1.0607	1.35218	0.699206	0.770852	0.538867	altricial	uni	nonparasite	0	open	none	Invertebrate	nonpelagic	diurnal	sed	19.9203	32.5738	38.2381	continental	0.582063
Agelaius_xanthomus	Passeroidea	1.09691	1.16137	1.43136	0.680414	0.778151	0.477121	altricial	uni	nonparasite	NA	mixed	low	Invertebrate	nonpelagic	diurnal	sed	27.4322	408.633	18	insular	NA
Aglaeactis_cupripennis	TROCHILIFORMES	1.23045	1.40654	1.62839	0.632456	0.623249	0.30103	NA	uni	nonparasite	1.60944	open	low	FruiNect	nonpelagic	diurnal	mig	16.9887	424.785	4.62727	continental	0.0530784
Aglaiocercus_coelestis	TROCHILIFORMES	1.20412	1.44716	1.64345	0.603023	0.623249	0.30103	NA	uni	nonparasite	NA	closed	med	FruiNect	nonpelagic	diurnal	sed	21.1502	706.388	0.5	continental	NA
Aglaiocercus_kingi	TROCHILIFORMES	1.20412	1.35218	1.58546	0.644658	0.623249	0.30103	NA	uni	nonparasite	NA	closed	low	FruiNect	nonpelagic	diurnal	mig	20.0063	452.232	2.01685	continental	NA
Ailuroedus_crassirostris	Ptilonorhynchoidea	1.37107	1.32222	1.64836	0.726698	0.90309	0.293731	altricial	uni	nonparasite	1.09861	open	med	FruiNect	nonpelagic	diurnal	sed	22.5258	355.549	29.8	continental	1.33445
Ailuroedus_melanotis	Ptilonorhynchoidea	1.35698	1.31175	1.63599	0.725267	0.90309	0.261263	altricial	NA	nonparasite	0.693147	open	med	FruiNect	nonpelagic	diurnal	sed	25.5016	727.938	7.64286	continental	1.30103
Aimophila_aestivalis	Passeroidea	1.11394	0.954243	1.34242	0.768706	0.568202	0.596597	altricial	uni	nonparasite	0	mixed	med	Invertebrate	nonpelagic	diurnal	sed	26.1379	376.073	32.7727	continental	0.376121
Aix_galericulata	ANSERIFORMES	1.46982	1.62839	1.85733	0.640095	0.869232	1.0304	precocial	uni	nonparasite	0	mixed	med	PlantSeed	nonpelagic	diurnal	mig	18.8867	424.469	44.4653	continental	1.61278
Aix_sponsa	ANSERIFORMES	1.47712	1.6835	1.89348	0.619182	0.869232	1.06164	precocial	uni	nonparasite	NA	cavity	med	PlantSeed	nonpelagic	diurnal	mig	20.1464	253.471	41.7918	continental	1.64098
Alaemon_alaudipes	Sylvioidea	1.14613	1.16137	1.45484	0.700877	0.568202	0.441695	NA	uni	nonparasite	0	open	none	Invertebrate	nonpelagic	diurnal	sed	31.5522	18.7751	25.121	continental	0.560803
Alauda_arvensis	Sylvioidea	1.05115	1.23363	1.45294	0.629663	0.633468	0.549003	altricial	uni	nonparasite	0	open	none	PlantSeed	nonpelagic	diurnal	mig	17.5994	178.726	49.858	NA	0.525045
Alauda_gulgula	Sylvioidea	1.02119	1.11394	1.37107	0.668437	0.672098	0.50515	NA	bi	nonparasite	0	open	none	Omnivore	nonpelagic	diurnal	mig	24.3068	349.648	26.9918	continental	0.49276
Alca_torda	CHARADRIIFORMES	1.55358	1.24551	1.72734	0.818693	1.13354	0	semi-precocial	bi	nonparasite	NA	open	none	VertFishScav	pelagic	diurnal	mig	10.3182	229.415	61.049	continental	1.96379
Alcedo_atthis	CORACIIFORMES	1.30103	1.39794	1.65321	0.666667	0.643453	0.812913	altricial	NA	nonparasite	NA	mixed	low	VertFishScav	nonpelagic	diurnal	mig	21.2314	293.252	37.6509	continental	0.633468
Alcedo_azurea	CORACIIFORMES	1.32222	1.44716	1.6902	0.654654	0.643453	0.744293	altricial	bi	nonparasite	NA	cavity	low	VertFishScav	nonpelagic	diurnal	sed	25.969	434.44	18.9246	continental	0.643453
Alcedo_cristata	CORACIIFORMES	1.17609	1.37107	1.58546	0.624188	0.643453	0.596597	altricial	bi	nonparasite	NA	mixed	low	VertFishScav	nonpelagic	diurnal	sed	25.8907	255.817	3.53877	continental	0.384712
Alcedo_semitorquata	CORACIIFORMES	1.20412	1.43136	1.63347	0.609994	0.643453	0.544068	NA	bi	nonparasite	0.139762	cavity	low	VertFishScav	nonpelagic	diurnal	sed	23.8206	273.876	13.4036	continental	0.681241
Alcippe_chrysotis	Sylvioidea	1.02119	1.04139	1.33244	0.698836	0.579784	NA	NA	NA	nonparasite	0.336472	mixed	med	Omnivore	nonpelagic	diurnal	sed	21.3481	649.725	27.4375	continental	NA
Alcippe_morrisonia	Sylvioidea	1.11394	0.954243	1.34242	0.768706	0.579784	NA	NA	bi	nonparasite	0.182322	open	med	Invertebrate	nonpelagic	diurnal	sed	24.518	597.755	25.4343	continental	NA
Alectoris_barbara	GALLIFORMES	1.38917	1.77452	1.92428	0.540062	0.591065	1.07004	precocial	NA	nonparasite	0	open	low	PlantSeed	nonpelagic	diurnal	sed	27.2078	15.0831	31.601	continental	1.29226
Alectoris_chukar	GALLIFORMES	1.36642	0.916454	1.49831	0.859125	0.591065	1.06399	precocial	uni	nonparasite	0	open	none	PlantSeed	nonpelagic	diurnal	sed	20.7679	114.886	39.5144	continental	1.33646
Alectoris_graeca	GALLIFORMES	1.39794	1.52827	1.76901	0.652328	0.591065	1.04205	precocial	bi	nonparasite	0	open	low	PlantSeed	nonpelagic	diurnal	mig	19.6114	184.628	42.7783	continental	1.29447
Alectoris_magna	GALLIFORMES	1.39794	0.90309	1.51851	0.870388	0.591065	1.04139	NA	uni	nonparasite	0	open	none	PlantSeed	nonpelagic	diurnal	mig	12.772	185.652	36.7024	continental	1.29447
Alectoris_rufa	GALLIFORMES	1.37107	1	1.52504	0.837552	0.591065	1.09123	precocial	bi	nonparasite	0	open	none	PlantSeed	nonpelagic	diurnal	sed	20.2291	123.109	42.7025	continental	1.3032
Alectroenas_pulcherrima	COLUMBIFORMES	1.44716	1.14613	1.62325	0.816497	0.819544	NA	NA	bi	nonparasite	NA	NA	high	FruiNect	nonpelagic	diurnal	sed	27.7501	511.5	4.5	insular	NA
Alectrurus_risora	Tyrannidae	1.23045	1.11394	1.47712	0.752773	0.556303	0.477121	NA	uni	nonparasite	0	open	none	Invertebrate	nonpelagic	diurnal	mig	26.3439	410.293	26.4444	continental	NA
Alectura_lathami	GALLIFORMES	1.66039	0	1.66978	0.989247	1.13033	1.15715	precocial	NA	nonparasite	0	cavity	med	PlantSeed	nonpelagic	diurnal	sed	25.972	463.194	22.3866	continental	2.273
Alipiopsitta_xanthops	PSITTACIFORMES	1.37107	1.65321	1.83569	0.585718	0.838849	NA	NA	uni	nonparasite	NA	cavity	med	Omnivore	nonpelagic	diurnal	sed	25.2772	422.909	13.9712	continental	NA
Alisterus_scapularis	PSITTACIFORMES	1.29557	1.54407	1.73838	0.600609	0.944483	0.640978	NA	uni	nonparasite	NA	cavity	med	PlantSeed	nonpelagic	diurnal	mig	23.3973	328.534	28.9138	continental	1.12385
Alle_alle	CHARADRIIFORMES	1.4624	1.43933	1.75205	0.716432	1.17609	0	semi-precocial	bi	nonparasite	NA	NA	none	Invertebrate	pelagic	diurnal	mig	1.19065	84.3911	77.1677	continental	1.44716
Alophoixus_pallidus	Sylvioidea	1.09691	1.02119	1.36173	0.73721	NA	NA	NA	NA	nonparasite	0.405465	open	high	FruiNect	nonpelagic	diurnal	sed	26.2127	597.058	19.4247	continental	NA
Alopochen_aegyptiaca	ANSERIFORMES	1.4624	1.83727	1.99012	0.544679	0.892095	0.905914	precocial	uni	nonparasite	0	NA	none	PlantSeed	nonpelagic	diurnal	sed	26.6583	192.941	2.00646	continental	1.98453
Amadina_erythrocephala	Passeroidea	1.11394	1.27875	1.50515	0.637377	NA	0.674402	NA	bi	nonparasite	NA	mixed	low	Omnivore	nonpelagic	diurnal	sed	24.0946	174.174	23.9876	continental	0.322219
Amadina_fasciata	Passeroidea	1.09691	1.34242	1.53782	0.601929	NA	0.69897	altricial	bi	nonparasite	NA	mixed	none	PlantSeed	nonpelagic	diurnal	sed	28.1402	145.065	2.37674	continental	0.190332
Amandava_amandava	Passeroidea	1.07918	1.27875	1.49136	0.622171	NA	0.724276	NA	bi	nonparasite	NA	closed	low	PlantSeed	nonpelagic	diurnal	sed	28.5592	467.071	18.7325	continental	-0.0177288
Amandava_formosa	Passeroidea	1.0607	1.29003	1.49136	0.609071	NA	NA	NA	bi	nonparasite	0.693147	closed	low	PlantSeed	nonpelagic	diurnal	sed	31.9484	156.303	21.5	continental	NA
Amandava_subflava	Passeroidea	1.09691	1.29557	1.50853	0.622573	NA	0.69897	altricial	bi	nonparasite	NA	mixed	none	PlantSeed	nonpelagic	diurnal	sed	25.0664	264.327	5.32862	continental	-0.127844
Amaurornis_flavirostra	GRUIFORMES	1.19033	1.58546	1.73239	0.535758	0.568202	0.477121	semi-precocial	bi	nonparasite	0	open	none	Omnivore	nonpelagic	diurnal	sed	26.2251	237.48	2.60567	continental	0.986772
Amazilia_amazilia	TROCHILIFORMES	1.23045	1.32222	1.57978	0.668856	0.531479	0.30103	NA	uni	nonparasite	0.693147	open	low	FruiNect	nonpelagic	diurnal	sed	21.5612	253.27	7.10526	continental	NA
Amazilia_chionogaster	TROCHILIFORMES	1.16137	1.31175	1.54407	0.64365	0.531479	0.30103	NA	uni	nonparasite	1.09861	open	med	FruiNect	nonpelagic	diurnal	sed	19.3583	421.85	16.2407	continental	NA
Amazilia_fimbriata	TROCHILIFORMES	1.19728	1.30643	1.5563	0.661438	0.531479	0.30103	NA	uni	nonparasite	NA	open	med	FruiNect	nonpelagic	diurnal	sed	25.7904	402.404	6.9076	continental	-0.283997
Amazilia_lactea	TROCHILIFORMES	1.14613	1.35218	1.56229	0.619324	0.531479	0.30103	NA	uni	nonparasite	NA	open	med	FruiNect	nonpelagic	diurnal	sed	24.1788	495.031	13.8204	continental	-0.327902
Amazilia_leucogaster	TROCHILIFORMES	1.14613	1.35218	1.56229	0.619324	0.531479	0.30103	NA	uni	nonparasite	NA	open	low	FruiNect	nonpelagic	diurnal	sed	26.6208	260.345	1.6831	continental	-0.229148
Amazilia_rosenbergi	TROCHILIFORMES	1.20412	1.34242	1.57978	0.648886	0.531479	0.30103	NA	uni	nonparasite	1.09861	open	high	FruiNect	nonpelagic	diurnal	sed	23.9645	919.574	3.36667	continental	NA
Amazilia_tobaci	TROCHILIFORMES	1.23045	1.32222	1.57978	0.668856	0.531479	0.30103	NA	uni	nonparasite	0.693147	open	med	FruiNect	nonpelagic	diurnal	sed	26.2585	313.36	8.2619	continental	-0.283997
Amazilia_tzacatl	TROCHILIFORMES	1.19451	1.31702	1.5611	0.655702	0.531479	0.30103	NA	uni	nonparasite	0.693147	open	med	FruiNect	nonpelagic	diurnal	sed	25.2476	490.877	10.1093	continental	-0.229148
Amazilia_versicolor	TROCHILIFORMES	1.14613	1.36173	1.5682	0.615125	0.531479	0.30103	NA	uni	nonparasite	0.693147	open	med	FruiNect	nonpelagic	diurnal	sed	25.3727	422.105	10.5985	continental	NA
Amazona_amazonica	PSITTACIFORMES	1.32222	1.77815	1.90849	0.509175	1.08991	0.50515	NA	uni	nonparasite	NA	cavity	med	FruiNect	nonpelagic	diurnal	sed	26.04	402.766	5.18138	continental	1.26245
Amazona_auropalliata	PSITTACIFORMES	1.4624	1.77815	1.94939	0.570826	1.08991	0.477121	NA	uni	nonparasite	NA	cavity	med	PlantSeed	nonpelagic	diurnal	sed	26.2767	402.064	13.6176	continental	1.28556
Amazona_barbadensis	PSITTACIFORMES	1.43136	1.76343	1.92942	0.563602	1.08991	0.498311	NA	uni	nonparasite	NA	mixed	none	PlantSeed	nonpelagic	diurnal	sed	27.6576	212.17	11.3333	continental	NA
Amazona_brasiliensis	PSITTACIFORMES	1.43933	1.74036	1.91645	0.57735	1.08991	0.559308	NA	uni	nonparasite	0.693147	mixed	high	Omnivore	nonpelagic	diurnal	sed	24.7201	826.433	25	continental	NA
Amazona_collaria	PSITTACIFORMES	1.38917	1.8451	1.97543	0.509175	1.08991	0.559308	NA	uni	nonparasite	2.94444	cavity	high	PlantSeed	nonpelagic	diurnal	sed	26.1237	467.508	18.25	insular	NA
Amazona_leucocephala	PSITTACIFORMES	1.43136	1.76343	1.92942	0.563602	1.08991	0.559308	NA	uni	nonparasite	0	cavity	med	PlantSeed	nonpelagic	diurnal	sed	27.6391	458.165	21.8929	insular	NA
Amazona_ochrocephala	PSITTACIFORMES	1.43537	1.77815	1.94077	0.558857	1.08991	0.431364	NA	uni	nonparasite	1.60944	cavity	med	PlantSeed	nonpelagic	diurnal	sed	26.3424	417.917	1.29935	continental	1.28556
Amazona_oratrix	PSITTACIFORMES	1.4624	1.77815	1.94939	0.570826	1.08991	0.477121	NA	uni	nonparasite	1.94591	cavity	med	PlantSeed	nonpelagic	diurnal	sed	26.7335	486.131	18.8333	continental	1.28556
Amazona_tucumana	PSITTACIFORMES	1.44716	1.73239	1.91381	0.584349	1.08991	0.574031	NA	uni	nonparasite	NA	cavity	high	PlantSeed	nonpelagic	diurnal	mig	23.7417	362.628	23.1667	continental	NA
Amazona_vinacea	PSITTACIFORMES	1.40654	1.8451	1.98	0.516736	1.08991	0.454845	altricial	uni	nonparasite	NA	cavity	high	PlantSeed	nonpelagic	diurnal	sed	22.6899	532.05	24.7571	continental	NA
Amazona_viridigenalis	PSITTACIFORMES	1.43136	1.72428	1.90309	0.580948	1.08991	0.536769	altricial	uni	nonparasite	NA	cavity	high	PlantSeed	nonpelagic	diurnal	sed	26.2	368.611	22.6667	continental	1.17319
Amazona_vittata	PSITTACIFORMES	1.41497	1.79934	1.94939	0.540495	1.08991	0.454845	NA	uni	nonparasite	1.70475	mixed	high	PlantSeed	nonpelagic	diurnal	sed	27.1578	458.933	18.5	insular	NA
Amblycercus_holosericeus	Passeroidea	1.13033	1.11394	1.42325	0.713746	0.662758	0.30103	altricial	uni	nonparasite	0.693147	open	med	Invertebrate	nonpelagic	diurnal	sed	24.2347	474.79	6.82735	continental	NA
Ammodramus_bairdii	Passeroidea	1.0607	1.11394	1.38917	0.685119	0.591065	0.641805	altricial	uni	nonparasite	0	NA	none	Omnivore	nonpelagic	diurnal	mig	18.1128	177.173	48.988	continental	0.344392
Ammodramus_caudacutus	Passeroidea	1.0569	0.993436	1.32736	0.732442	0.579784	0.598243	altricial	uni	nonparasite	0	open	none	Invertebrate	nonpelagic	diurnal	mig	22.2566	293.456	39.82	continental	0.330414
Ammodramus_henslowii	Passeroidea	1.04139	0.977724	1.31175	0.73252	0.591065	0.60206	altricial	uni	nonparasite	0.0582689	open	none	Invertebrate	nonpelagic	diurnal	mig	21.6561	293.371	41.1647	continental	0.292256
Ammodramus_maritimus	Passeroidea	1.08458	0.991226	1.34143	0.743996	0.60206	0.586587	altricial	uni	nonparasite	0.131028	open	none	Invertebrate	nonpelagic	diurnal	sed	25.378	401.116	33.7394	continental	0.417472
Ammodramus_nelsoni	Passeroidea	1.04139	1	1.32222	0.723747	0.591065	0.594945	altricial	uni	nonparasite	0.405465	open	none	Omnivore	nonpelagic	diurnal	mig	15.6584	225.457	52.4236	continental	0.330414
Ammodramus_savannarum	Passeroidea	1.07004	0.929419	1.30643	0.761739	0.591065	0.645177	altricial	uni	nonparasite	0	mixed	none	Invertebrate	nonpelagic	diurnal	mig	21.8463	246.558	39.163	continental	0.303196
Ammomanes_cinctura	Sylvioidea	1.11394	1.14613	1.43136	0.693889	0.579784	0.447158	NA	uni	nonparasite	0	NA	none	PlantSeed	nonpelagic	diurnal	sed	31.1408	13.8687	26.2542	continental	0.4133
Ammomanes_deserti	Sylvioidea	1.02119	1.2701	1.46427	0.600429	0.579784	0.514548	NA	uni	nonparasite	0	NA	none	Omnivore	nonpelagic	diurnal	sed	31.1802	19.7751	25.2705	continental	0.403549
Ammomanes_grayi	Sylvioidea	1.09691	1	1.35218	0.745356	0.579784	0.342423	NA	uni	nonparasite	0	NA	none	PlantSeed	nonpelagic	diurnal	sed	22.5906	59.2743	21.5	continental	0.40654
Ammoperdix_heyi	GALLIFORMES	1.35218	1.16137	1.5682	0.779813	0.591065	0.901731	NA	uni	nonparasite	0	open	none	Omnivore	nonpelagic	diurnal	sed	31.5725	11.2352	23.2763	continental	1.13988
Amphispiza_belli	Passeroidea	1.12385	1	1.36736	0.755523	0.544068	0.537189	altricial	uni	nonparasite	0	open	none	Invertebrate	nonpelagic	diurnal	mig	19.6563	61.4043	39.1854	continental	0.320146
Amytornis_barbatus	Meliphagoidea	1.16137	1.11394	1.43933	0.726135	0.986772	0.389166	altricial	uni	nonparasite	0.262364	NA	none	Omnivore	nonpelagic	diurnal	sed	30.2788	74.7396	27.125	continental	0.378398
Amytornis_striatus	Meliphagoidea	1.13033	1.11394	1.42325	0.713746	0.986772	0.391376	altricial	uni	nonparasite	NA	closed	none	Omnivore	nonpelagic	diurnal	sed	28.9831	121.483	25.9564	continental	0.44248
Amytornis_textilis	Meliphagoidea	1.19033	1.0607	1.43136	0.757677	0.986772	0.306306	altricial	uni	nonparasite	0.262364	closed	none	Omnivore	nonpelagic	diurnal	sed	27.452	66.405	29.3358	continental	0.445604
Anarhynchus_frontalis	CHARADRIIFORMES	1.49831	1.50515	1.80277	0.704317	0.880814	0.295567	precocial	NA	nonparasite	0	open	none	Invertebrate	nonpelagic	diurnal	mig	13.1691	557.649	44	insular	1.06633
Anas_acuta	ANSERIFORMES	1.35698	1.64098	1.82282	0.584898	0.832509	0.898314	precocial	uni	nonparasite	0	NA	none	PlantSeed	nonpelagic	diurnal	mig	13.1158	182.704	59.2873	continental	1.63949
Anas_americana	ANSERIFORMES	1.37566	1.66158	1.84277	0.584049	0.845098	0.931712	precocial	uni	nonparasite	0	NA	none	PlantSeed	nonpelagic	diurnal	mig	13.7366	196.145	55.3532	continental	1.63849
Anas_andium	ANSERIFORMES	1.43933	1.66039	1.86481	0.612721	0.819544	0.806229	NA	NA	nonparasite	NA	NA	none	PlantSeed	nonpelagic	diurnal	sed	21.8756	549.365	3.90351	continental	1.59106
Anas_aucklandica	ANSERIFORMES	1.4843	1.81291	1.98	0.56513	0.819544	0.69897	precocial	uni	nonparasite	0	open	none	Invertebrate	nonpelagic	diurnal	sed	9.67435	403.214	50.5	insular	1.79239
Anas_bahamensis	ANSERIFORMES	1.40654	1.72016	1.89209	0.571772	0.80618	0.896251	NA	uni	nonparasite	NA	NA	none	PlantSeed	nonpelagic	diurnal	mig	24.1536	277.415	13.4284	continental	1.53148
Anas_bernieri	ANSERIFORMES	1.43933	1.6721	1.87216	0.607559	0.819544	0.720159	NA	uni	nonparasite	1.09861	mixed	low	PlantSeed	nonpelagic	diurnal	mig	27.0856	619.971	17.38	insular	1.53339
Anas_capensis	ANSERIFORMES	1.41497	1.72016	1.89487	0.575509	0.819544	0.916352	precocial	uni	nonparasite	0	open	none	Omnivore	nonpelagic	diurnal	sed	23.9637	197.732	16.6761	continental	1.61909
Anas_castanea	ANSERIFORMES	1.41497	1.83251	1.97313	0.525924	0.819544	0.961421	NA	uni	nonparasite	0	mixed	low	PlantSeed	nonpelagic	diurnal	sed	24.8438	170.032	29.9564	continental	1.60206
Anas_chlorotis	ANSERIFORMES	1.44716	1.74036	1.91908	0.580818	0.819544	0.740363	precocial	uni	nonparasite	0	open	none	Invertebrate	nonpelagic	diurnal	sed	17.1801	397.211	38.25	insular	1.78817
Anas_clypeata	ANSERIFORMES	1.37199	1.66628	1.84463	0.580336	0.812913	0.997095	precocial	uni	nonparasite	0	NA	none	Invertebrate	nonpelagic	diurnal	mig	15.2585	183.084	55.5184	continental	1.59934
Anas_crecca	ANSERIFORMES	1.34242	1.52179	1.74233	0.631023	0.799341	0.973513	precocial	uni	nonparasite	0	NA	none	PlantSeed	nonpelagic	diurnal	mig	13.7954	191.645	57.6851	continental	1.42651
Anas_cyanoptera	ANSERIFORMES	1.37566	1.6902	1.86183	0.571367	0.812913	0.994867	precocial	uni	nonparasite	0	NA	none	PlantSeed	nonpelagic	diurnal	mig	18.5535	196.721	5.96112	continental	1.50174
Anas_discors	ANSERIFORMES	1.38112	1.60879	1.81074	0.609803	0.80618	1.00325	precocial	uni	nonparasite	0	open	none	PlantSeed	nonpelagic	diurnal	mig	16.9413	211.84	48.709	continental	1.45561
Anas_eatoni	ANSERIFORMES	1.35218	1.65321	1.8293	0.57735	0.819544	0.765482	precocial	uni	nonparasite	NA	NA	none	PlantSeed	nonpelagic	diurnal	sed	6.41018	318.039	48.3571	insular	1.59439
Anas_erythrorhyncha	ANSERIFORMES	1.41078	1.74819	1.91249	0.561235	0.819544	0.950608	NA	uni	nonparasite	0	open	none	PlantSeed	nonpelagic	diurnal	sed	24.5101	264.839	11.5785	continental	1.59106
Anas_flavirostris	ANSERIFORMES	1.43933	1.66978	1.8707	0.608581	0.819544	0.802799	NA	uni	nonparasite	1.79176	NA	none	PlantSeed	nonpelagic	diurnal	mig	16.8998	241.996	34.4114	continental	1.59106
Anas_fulvigula	ANSERIFORMES	1.41706	1.78888	1.94263	0.546027	0.792392	0.986772	precocial	NA	nonparasite	0	mixed	none	Omnivore	nonpelagic	diurnal	mig	25.3138	294.937	27.8015	continental	1.7348
Anas_gibberifrons	ANSERIFORMES	1.41775	1.74429	1.91204	0.566046	0.819544	0.892095	precocial	uni	nonparasite	NA	NA	med	PlantSeed	nonpelagic	diurnal	sed	26.6039	517.996	3.8012	insular	1.54407
Anas_gracilis	ANSERIFORMES	1.42692	1.74429	1.915	0.570108	0.819544	0.88555	precocial	uni	nonparasite	0	mixed	none	PlantSeed	nonpelagic	diurnal	sed	26.3362	287.103	23.9315	continental	1.54716
Anas_hottentota	ANSERIFORMES	1.38021	1.79588	1.93702	0.526742	0.819544	0.854352	NA	uni	nonparasite	0.405465	NA	none	PlantSeed	nonpelagic	diurnal	sed	24.8234	259.334	11.853	continental	1.44404
Anas_laysanensis	ANSERIFORMES	1.43136	1.74429	1.91645	0.572078	0.812913	0.817886	precocial	uni	nonparasite	NA	NA	none	Omnivore	nonpelagic	diurnal	sed	26.6167	189	25.5	insular	1.71767
Anas_luzonica	ANSERIFORMES	1.41078	1.74819	1.91249	0.561235	0.819544	1	NA	uni	nonparasite	0	NA	low	Omnivore	nonpelagic	diurnal	sed	27.5942	547.614	11.5294	insular	1.70501
Anas_melleri	ANSERIFORMES	1.44716	1.8451	1.99123	0.534522	0.819544	0.877947	NA	uni	nonparasite	0	NA	none	PlantSeed	nonpelagic	diurnal	sed	24.1196	862.429	19.4697	insular	1.65321
Anas_penelope	ANSERIFORMES	1.38739	1.62839	1.82543	0.603923	0.80618	0.950203	precocial	uni	nonparasite	0	NA	none	PlantSeed	nonpelagic	diurnal	mig	12.5523	184.529	61.7145	continental	1.64345
Anas_platyrhynchos	ANSERIFORMES	1.42921	1.74233	1.91443	0.571994	0.819544	1.01592	precocial	uni	nonparasite	0	mixed	none	Omnivore	nonpelagic	diurnal	mig	15.6962	191.362	52.0784	NA	1.73239
Anas_poecilorhyncha	ANSERIFORMES	1.43669	1.72016	1.90218	0.585132	0.819544	0.901277	NA	uni	nonparasite	0	open	none	PlantSeed	nonpelagic	diurnal	mig	22.486	380.223	34.7663	continental	1.75077
Anas_querquedula	ANSERIFORMES	1.34242	1.57548	1.77543	0.607431	0.812913	0.929419	precocial	uni	nonparasite	0	NA	none	Omnivore	nonpelagic	diurnal	mig	16.7578	196.157	53.0009	continental	1.43933
Anas_rhynchotis	ANSERIFORMES	1.38471	1.72016	1.88508	0.562104	0.819544	0.999276	precocial	uni	nonparasite	0	NA	none	Invertebrate	nonpelagic	diurnal	sed	25.0209	190.982	29.8043	continental	1.63498
Anas_rubripes	ANSERIFORMES	1.42692	1.70544	1.88916	0.587324	0.826075	0.971179	precocial	uni	nonparasite	NA	mixed	none	PlantSeed	nonpelagic	diurnal	mig	15.0671	271.973	50.0567	continental	1.77706
Anas_smithii	ANSERIFORMES	1.43933	1.76155	1.93069	0.567962	0.819544	0.942752	NA	uni	nonparasite	0	NA	none	Invertebrate	nonpelagic	diurnal	sed	23.4659	169.98	24.9457	continental	1.67071
Anas_sparsa	ANSERIFORMES	1.40654	1.91116	2.02938	0.488178	0.819544	0.764967	NA	uni	nonparasite	0	NA	low	Omnivore	nonpelagic	diurnal	sed	24.5456	244.655	9.63015	continental	1.84417
Anas_strepera	ANSERIFORMES	1.40654	1.68574	1.86923	0.587022	0.851258	0.997969	precocial	uni	nonparasite	0	NA	none	PlantSeed	nonpelagic	diurnal	mig	18.0627	180.195	49.3054	continental	1.64345
Anas_superciliosa	ANSERIFORMES	1.4624	1.76343	1.93952	0.57735	0.819544	0.989273	precocial	uni	nonparasite	0	mixed	none	PlantSeed	nonpelagic	diurnal	sed	26.2423	355.145	20.8339	continental	1.76753
Anas_undulata	ANSERIFORMES	1.43933	1.83251	1.98	0.536617	0.857332	0.886491	precocial	uni	nonparasite	0	NA	none	PlantSeed	nonpelagic	diurnal	sed	24.1067	259.86	10.5085	continental	1.72916
Anas_wyvilliana	ANSERIFORMES	1.42325	1.74429	1.91381	0.568481	0.838849	0.963781	precocial	NA	nonparasite	0	open	none	Omnivore	nonpelagic	diurnal	sed	23.4204	239.509	21.1667	insular	1.72509
Anastomus_lamelligerus	CICONIIFORMES	1.42325	1.72016	1.89763	0.579174	1.08991	0.50515	NA	bi	nonparasite	NA	open	none	Invertebrate	nonpelagic	diurnal	mig	26.6567	235.325	1.00311	continental	1.69897
Anastomus_oscitans	CICONIIFORMES	1.45484	1.55023	1.80618	0.667317	1.08991	0.491362	NA	NA	nonparasite	NA	open	none	Invertebrate	nonpelagic	diurnal	sed	29.6666	405.538	20.0618	continental	1.74036
Andigena_laminirostris	PICIFORMES	1.21748	1.70157	1.82478	0.496997	1.0607	0.410777	semi-precocial	bi	nonparasite	1.94591	mixed	high	FruiNect	nonpelagic	diurnal	sed	19.356	689.484	0.375	continental	NA
Andropadus_importunus	Sylvioidea	1.11394	1.11059	1.4133	0.708471	0.591065	0.249198	altricial	uni	nonparasite	0.693147	open	low	FruiNect	nonpelagic	diurnal	sed	25.0748	288.234	16.7216	continental	0.556303
Andropadus_virens	Sylvioidea	1.11394	1.09691	1.40654	0.714006	0.568202	0.30103	NA	NA	nonparasite	NA	open	med	FruiNect	nonpelagic	diurnal	mig	25.2252	349.749	0.816239	continental	0.380211
Anhinga_anhinga	SULIFORMES	1.43537	1.62325	1.84042	0.627297	0.944483	0.589391	altricial	bi	nonparasite	0.693147	open	none	VertFishScav	nonpelagic	diurnal	sed	25.9354	409.52	3.40139	continental	1.54407
Anhinga_melanogaster	SULIFORMES	1.44716	1.70544	1.89625	0.596285	0.944483	0.600247	altricial	bi	nonparasite	1.09861	open	low	VertFishScav	nonpelagic	diurnal	sed	28.5212	465.124	13.3221	continental	1.5563
Anhinga_novaehollandiae	SULIFORMES	1.44716	1.70544	1.89625	0.596285	0.944483	0.60206	altricial	bi	nonparasite	1.09861	open	low	VertFishScav	nonpelagic	diurnal	sed	27.1646	287.362	22.4482	continental	1.5563
Anhinga_rufa	SULIFORMES	1.39794	1.70544	1.87938	0.574485	0.944483	0.60206	altricial	bi	nonparasite	1.09861	open	low	VertFishScav	nonpelagic	diurnal	sed	26.2887	246.242	3.12456	continental	1.5563
Anisognathus_notabilis	Passeroidea	1.11394	1.14613	1.43136	0.693889	0.568202	NA	NA	uni	nonparasite	2.66723	NA	med	FruiNect	nonpelagic	diurnal	sed	21.0379	727.557	1.22727	continental	NA
Anodorhynchus_hyacinthinus	PSITTACIFORMES	1.45484	2.03141	2.13354	0.457776	1.01284	0.361728	NA	uni	nonparasite	NA	mixed	med	FruiNect	nonpelagic	diurnal	mig	26.0753	366.355	12.6446	continental	NA
Anopetia_gounellei	TROCHILIFORMES	1.14613	1.30103	1.53148	0.641689	0.623249	NA	NA	uni	nonparasite	0.470004	open	low	FruiNect	nonpelagic	diurnal	sed	25.6665	192.989	9.68333	continental	NA
Anorrhinus_austeni	BUCEROTIFORMES	1.47712	1.79239	1.96379	0.57104	1.04532	0.69897	NA	uni	nonparasite	1.79176	cavity	high	FruiNect	nonpelagic	diurnal	sed	25.9307	708.804	19.4167	continental	1.47712
Anorrhinus_galeritus	BUCEROTIFORMES	1.47712	1.77815	1.95424	0.57735	0.991226	0.380211	NA	uni	nonparasite	2.3979	cavity	high	FruiNect	nonpelagic	diurnal	sed	26.7828	637.544	1.60286	continental	NA
Anous_minutus	CHARADRIIFORMES	1.53148	1.69461	1.92169	0.638111	1.03342	0	semi-precocial	bi	nonparasite	NA	open	none	VertFishScav	pelagic	diurnal	sed	26.9705	652.511	2.36619	insular	1.39489
Anous_stolidus	CHARADRIIFORMES	1.54716	1.61013	1.88081	0.68104	1.11059	0	semi-precocial	bi	nonparasite	0	open	none	VertFishScav	pelagic	diurnal	sed	27.5142	503.454	3.53756	insular	1.5563
Anous_tenuirostris	CHARADRIIFORMES	1.54407	1.62325	1.88649	0.6742	1.0607	0	NA	bi	nonparasite	0	open	none	VertFishScav	pelagic	diurnal	sed	28.0796	469.9	7.1383	insular	1.30643
Anser_albifrons	ANSERIFORMES	1.41497	1.63849	1.84198	0.611638	1.05308	0.730378	precocial	uni	nonparasite	0	NA	none	PlantSeed	nonpelagic	diurnal	mig	8.17287	122.585	68.4606	continental	2.09691
Anser_anser	ANSERIFORMES	1.43933	1.74036	1.91645	0.57735	1.06446	0.696793	precocial	NA	nonparasite	0	NA	none	PlantSeed	nonpelagic	diurnal	mig	17.1276	181.935	52.1896	continental	2.21085
Anser_brachyrhynchus	ANSERIFORMES	1.43537	1.74819	1.92038	0.572125	1.0569	0.647546	precocial	uni	nonparasite	0	NA	none	PlantSeed	nonpelagic	diurnal	mig	1.88774	139.513	72.9414	continental	2.08458
Anser_cygnoides	ANSERIFORMES	1.4624	1.8451	1.99564	0.541229	1.0569	0.740377	NA	uni	nonparasite	0	NA	none	PlantSeed	nonpelagic	diurnal	mig	15.401	239.785	49.8436	continental	2.15964
Anser_erythropus	ANSERIFORMES	1.42325	1.57403	1.80618	0.643477	1.0569	0.714539	precocial	uni	nonparasite	0	NA	none	PlantSeed	nonpelagic	diurnal	mig	9.49461	144.956	68.3476	continental	2.00647
Anser_fabalis	ANSERIFORMES	1.44457	1.68124	1.87986	0.605832	1.0569	0.69752	precocial	NA	nonparasite	0	NA	none	PlantSeed	nonpelagic	diurnal	mig	11.4528	179.919	62.9564	continental	2.16435
Anser_indicus	ANSERIFORMES	1.45864	1.74331	1.92493	0.584597	1.0569	0.694605	NA	uni	nonparasite	0	NA	none	PlantSeed	nonpelagic	diurnal	mig	13.5508	142.163	41.1451	continental	2.14922
Anseranas_semipalmata	ANSERIFORMES	1.40866	1.89669	2.01893	0.495299	0.845098	0.912488	semi-precocial	bi	nonparasite	0	NA	none	PlantSeed	nonpelagic	diurnal	sed	26.3965	354.043	20.9828	continental	2.07773
Anthochaera_carunculata	Meliphagoidea	1.273	1.24304	1.55931	0.719195	0.838849	0.318759	NA	bi	nonparasite	0.285179	open	med	FruiNect	nonpelagic	diurnal	sed	23.6023	114.078	32.0418	continental	0.888179
Anthochaera_chrysoptera	Meliphagoidea	1.13033	1.17609	1.45484	0.688247	0.838849	0.263241	altricial	NA	nonparasite	0.076961	mixed	low	FruiNect	nonpelagic	diurnal	sed	20.2526	206.267	34.8613	continental	0.748188
Anthochaera_paradoxa	Meliphagoidea	1.16137	1.29003	1.53148	0.653047	0.838849	0.390641	NA	NA	nonparasite	1.70475	mixed	med	FruiNect	nonpelagic	diurnal	sed	15.4223	192.768	41.4444	insular	0.991226
Anthornis_melanura	Meliphagoidea	1.14999	1.21748	1.48608	0.679135	0.763428	0.487138	altricial	uni	nonparasite	0	mixed	med	FruiNect	nonpelagic	diurnal	sed	15.1776	378.913	42.0593	insular	0.515874
Anthoscopus_caroli	Sylvioidea	1.17609	1.39794	1.60206	0.612372	0.556303	0.687975	altricial	bi	nonparasite	NA	closed	med	Invertebrate	nonpelagic	diurnal	sed	24.1684	293.15	12.3757	continental	-0.173925
Anthoscopus_minutus	Sylvioidea	1.14613	1.28556	1.52244	0.648398	0.556303	0.663544	altricial	bi	nonparasite	1.09861	closed	none	Invertebrate	nonpelagic	diurnal	sed	24.0352	154.632	25.0021	continental	-0.148742
Anthracoceros_albirostris	BUCEROTIFORMES	1.41497	1.716	1.89209	0.57735	0.963788	0.352183	NA	uni	nonparasite	1.09861	mixed	med	FruiNect	nonpelagic	diurnal	sed	27.2122	611.798	12.8566	continental	1.47276
Anthracoceros_coronatus	BUCEROTIFORMES	1.46982	1.6902	1.89487	0.613022	0.986772	0.473487	NA	uni	nonparasite	1.50408	cavity	high	FruiNect	nonpelagic	diurnal	sed	30.4883	221.479	17.8093	continental	1.47276
Anthracoceros_malayanus	BUCEROTIFORMES	1.47712	1.69897	1.90309	0.612372	0.963788	0.380211	NA	uni	nonparasite	NA	cavity	high	FruiNect	nonpelagic	diurnal	sed	26.7376	647.53	0.692053	continental	NA
Anthracothorax_nigricollis	TROCHILIFORMES	1.22401	1.36173	1.59934	0.649141	0.623249	0.30103	NA	uni	nonparasite	0.693147	open	low	FruiNect	nonpelagic	diurnal	mig	25.6262	431.255	8.5062	continental	-0.0604807
Anthracothorax_prevostii	TROCHILIFORMES	1.21748	1.38021	1.60746	0.638285	0.623249	0.30103	NA	uni	nonparasite	2.77259	open	low	FruiNect	nonpelagic	diurnal	sed	26.2717	391.408	15.7222	continental	-0.0604807
Anthracothorax_viridigula	TROCHILIFORMES	1.16137	1.38917	1.59106	0.60975	0.623249	0.30103	NA	uni	nonparasite	2.3979	open	low	FruiNect	nonpelagic	diurnal	sed	26.9895	246.931	1.6875	continental	-0.161151
Anthreptes_collaris	Passeroidea	1.11394	1.19033	1.45484	0.675382	0.755875	0.327359	NA	bi	nonparasite	0.916291	closed	med	Invertebrate	nonpelagic	diurnal	sed	24.9675	315.121	4.72342	continental	0.0482475
Anthreptes_platurus	Passeroidea	1.14613	1.13033	1.43933	0.713506	0.755875	0.197281	NA	uni	nonparasite	0.916291	closed	none	Omnivore	nonpelagic	diurnal	sed	30.5928	92.115	12.1811	continental	-0.0555173
Anthus_antarcticus	Passeroidea	1.13033	1.13033	1.43136	0.707107	0.568202	NA	NA	NA	nonparasite	0	closed	none	Invertebrate	nonpelagic	diurnal	sed	3.1051	443.116	54.5	insular	NA
Anthus_campestris	Passeroidea	1.10551	1.1383	1.42325	0.693637	0.568202	0.626853	altricial	bi	nonparasite	0	open	none	Invertebrate	nonpelagic	diurnal	mig	20.2838	118.056	45.6928	continental	0.436163
Anthus_cervinus	Passeroidea	1.10551	1.11394	1.41078	0.703666	0.568202	0.708137	altricial	bi	nonparasite	0	open	none	Invertebrate	nonpelagic	diurnal	mig	8.67417	139.479	67.821	continental	0.303196
Anthus_chloris	Passeroidea	1.14613	1.14613	1.44716	0.707107	0.568202	0.477121	NA	NA	nonparasite	0	open	none	Invertebrate	nonpelagic	diurnal	sed	19.2451	340.65	29.3462	continental	0.414973
Anthus_crenatus	Passeroidea	1.09691	1.09691	1.39794	0.707107	0.568202	0.544068	altricial	NA	nonparasite	0	open	none	Invertebrate	nonpelagic	diurnal	sed	21.2859	211.653	30.1458	continental	0.40654
Anthus_gustavi	Passeroidea	1.09691	1.11394	1.40654	0.70014	0.568202	0.681241	altricial	NA	nonparasite	0	open	med	Invertebrate	nonpelagic	diurnal	mig	10.4655	154.61	65.4463	continental	0.39794
Anthus_hodgsoni	Passeroidea	1.09691	1.0607	1.38021	0.721688	0.568202	0.599337	altricial	bi	nonparasite	0	open	low	Invertebrate	nonpelagic	diurnal	mig	14.4435	269.095	51.2672	continental	0.440909
Anthus_hoeschi	Passeroidea	1.14613	1.17609	1.4624	0.694808	0.568202	0.544068	NA	NA	nonparasite	0	open	none	Invertebrate	nonpelagic	diurnal	mig	18.5761	337.672	30	continental	0.4843
Anthus_lineiventris	Passeroidea	1.14613	1.20412	1.47712	0.68313	0.568202	0.380211	NA	NA	nonparasite	0	open	none	Invertebrate	nonpelagic	diurnal	sed	23.758	290	15.5973	continental	0.513218
Anthus_lutescens	Passeroidea	1.11394	1.17609	1.44716	0.681385	0.568202	0.447158	NA	bi	nonparasite	0	NA	none	Invertebrate	nonpelagic	diurnal	sed	25.0862	361.476	15.4913	continental	NA
Anthus_novaeseelandiae	Passeroidea	1.1404	1.15836	1.45051	0.699759	0.568202	0.556303	altricial	NA	nonparasite	0	open	none	Invertebrate	nonpelagic	diurnal	sed	26.0292	205.73	27.4767	continental	0.49877
Anthus_petrosus	Passeroidea	1.15987	1.18256	1.47239	0.697812	0.568202	0.676694	NA	bi	nonparasite	0	mixed	none	Invertebrate	nonpelagic	diurnal	mig	13.0459	232.237	60.3017	continental	0.436163
Anthus_pratensis	Passeroidea	1.12222	1.11394	1.41913	0.710466	0.579784	0.669782	altricial	NA	nonparasite	0	open	none	Invertebrate	nonpelagic	diurnal	mig	13.5846	214.019	59.3733	continental	0.313867
Anthus_richardi	Passeroidea	1.14613	1.17609	1.4624	0.694808	0.568202	0.544068	NA	NA	nonparasite	0	open	none	Invertebrate	nonpelagic	diurnal	mig	20.108	240.632	27.1048	continental	0.4843
Anthus_rubescens	Passeroidea	1.15381	1.16806	1.46202	0.701287	0.568202	0.695919	altricial	bi	nonparasite	0	open	none	Invertebrate	nonpelagic	diurnal	mig	10.2756	176.433	60.9316	continental	0.436163
Anthus_rufulus	Passeroidea	1.14613	1.17609	1.4624	0.694808	0.568202	0.544068	NA	bi	nonparasite	0	mixed	none	Invertebrate	nonpelagic	diurnal	sed	27.5337	436.491	15.9462	continental	0.4843
Anthus_similis	Passeroidea	1.13033	1.13033	1.43136	0.707107	0.568202	0.427775	NA	NA	nonparasite	0	open	none	Invertebrate	nonpelagic	diurnal	sed	NA	NA	NA	NA	0.523746
Anthus_spinoletta	Passeroidea	1.15987	1.16062	1.46127	0.706801	0.568202	0.67256	altricial	bi	nonparasite	NA	cavity	none	Invertebrate	nonpelagic	diurnal	mig	16.8298	159.358	44.6709	continental	0.436163
Anthus_spragueii	Passeroidea	1.13033	1.02119	1.38021	0.75	0.568202	0.653213	altricial	bi	nonparasite	0	NA	none	Invertebrate	nonpelagic	diurnal	mig	17.2282	195.203	50.5	continental	0.392697
Anthus_trivialis	Passeroidea	1.12222	1.10551	1.41497	0.713874	0.556303	0.66323	altricial	bi	nonparasite	0	open	med	Invertebrate	nonpelagic	diurnal	mig	15.5854	188.486	55.265	continental	0.38739
Anthus_vaalensis	Passeroidea	1.14613	1.07918	1.41497	0.733799	0.568202	0.384712	NA	NA	nonparasite	0	open	none	Invertebrate	nonpelagic	diurnal	sed	NA	NA	NA	NA	0.426511
Anumbius_annumbi	Furnariidae	1.20412	1.24304	1.52504	0.691095	0.579784	0.591065	NA	NA	nonparasite	0.693147	closed	none	Invertebrate	nonpelagic	diurnal	sed	23.7932	368.748	28.6538	continental	NA
Apalis_cinerea	Sylvioidea	1.13033	1.19033	1.4624	0.682288	0.672098	0.477121	NA	uni	nonparasite	1.94591	closed	med	Invertebrate	nonpelagic	diurnal	sed	22.7742	263.588	0.672414	continental	0
Apalis_flavida	Sylvioidea	1.11394	1.20412	1.4624	0.669534	0.69897	0.427324	altricial	NA	nonparasite	0.693147	mixed	med	Invertebrate	nonpelagic	diurnal	sed	25.4617	246.748	4.88575	continental	-0.05061
Apalis_thoracica	Sylvioidea	1.19033	1.19033	1.49136	0.707107	0.653213	0.477121	altricial	uni	nonparasite	0.0953102	closed	med	Invertebrate	nonpelagic	diurnal	mig	23.1129	277.235	20.1173	continental	0.127105
Apaloderma_aequatoriale	TROGONIFORMES	1.20412	1.20412	1.50515	0.707107	0.863323	0.30103	NA	uni	nonparasite	1.09861	cavity	high	Invertebrate	nonpelagic	diurnal	sed	25.2215	482.966	1.09783	continental	0.886491
Apaloderma_narina	TROGONIFORMES	1.25527	1.42325	1.64836	0.635999	0.863323	0.389166	altricial	bi	nonparasite	0.693147	cavity	high	Invertebrate	nonpelagic	diurnal	mig	25.1751	290.586	4.22284	continental	0.875061
Aphantochroa_cirrochloris	TROCHILIFORMES	1.19033	1.44716	1.63849	0.596927	0.623249	0.30103	NA	uni	nonparasite	NA	open	med	FruiNect	nonpelagic	diurnal	sed	23.8276	441.887	17.8735	continental	NA
Aphelocephala_leucopsis	Meliphagoidea	1.34242	1.27875	1.61278	0.73252	0.724276	0.523096	altricial	uni	nonparasite	NA	closed	none	PlantSeed	nonpelagic	diurnal	sed	26.387	105.086	29.4709	continental	0.30103
Aphelocoma_californica	Corvoidea	1.23888	1.28443	1.56328	0.688334	0.919078	0.59384	altricial	uni	nonparasite	1.09861	open	low	Omnivore	nonpelagic	diurnal	sed	21.3732	128.989	33.7061	NA	0.78295
Aphelocoma_coerulescens	Corvoidea	1.24304	1.25527	1.55023	0.702109	0.880814	0.567321	altricial	uni	nonparasite	0.693147	open	none	Omnivore	nonpelagic	diurnal	sed	27.2671	539.848	28.2273	continental	0.763428
Aphelocoma_insularis	Corvoidea	1.2492	1.25527	1.55328	0.70463	NA	0.577779	altricial	uni	nonparasite	1.09861	open	NA	Omnivore	nonpelagic	diurnal	NA	19.6699	12.3636	34.5	NA	0.817896
Aphelocoma_ultramarina	Corvoidea	1.25527	1.40441	1.63724	0.644194	0.94939	0.614018	altricial	uni	nonparasite	1.54756	open	high	Omnivore	nonpelagic	diurnal	sed	22.6452	262.025	26.0217	continental	0.897627
Aphriza_virgata	CHARADRIIFORMES	1.36173	1.44716	1.70757	0.671551	0.812913	0.60206	precocial	bi	nonparasite	NA	NA	none	Invertebrate	nonpelagic	diurnal	mig	11.199	184.851	63.5191	continental	1.32222
Aplopelia_larvata	COLUMBIFORMES	1.20412	1.30643	1.55931	0.664364	0.763428	0.297761	NA	bi	nonparasite	0.693147	open	med	Omnivore	nonpelagic	diurnal	sed	23.4221	284.502	6.06349	continental	0.892095
Aprosmictus_erythropterus	PSITTACIFORMES	1.32222	1.54407	1.74819	0.612372	0.886491	0.650793	NA	uni	nonparasite	NA	cavity	low	Omnivore	nonpelagic	diurnal	sed	28.391	333.732	20.6424	continental	1.05786
Aptenodytes_forsteri	SPHENISCIFORMES	1.80584	2.18682	2.33786	0.54199	1.30963	0	semi-precocial	NA	nonparasite	0	open	none	VertFishScav	pelagic	diurnal	mig	-7.78284	25.326	70.8839	NA	2.63849
Aptenodytes_patagonicus	SPHENISCIFORMES	1.73038	2.5172	2.58292	0.374741	1.11394	0	semi-precocial	bi	nonparasite	0	open	none	VertFishScav	pelagic	diurnal	mig	7.03556	280.398	51.0238	insular	2.48572
Apteryx_australis	APTERYGIFORMES	1.90804	1.10721	1.97182	0.929203	1.15836	0.151268	semi-precocial	bi	nonparasite	0	cavity	low	Invertebrate	nonpelagic	noctural	sed	13.0227	511.692	45.8	insular	2.63782
Apteryx_mantelli	APTERYGIFORMES	1.92038	1.43933	2.04434	0.867002	0.944483	0.161368	semi-precocial	uni	nonparasite	NA	NA	med	Invertebrate	nonpelagic	noctural	sed	17.465	337.113	37.5	insular	2.63347
Apteryx_owenii	APTERYGIFORMES	1.84354	1.24304	1.94077	0.894107	0.954243	0.0827854	semi-precocial	uni	nonparasite	0	mixed	med	Invertebrate	nonpelagic	noctural	sed	17.7162	289.019	38.1	insular	2.4665
Apus_affinis	APODIFORMES	1.3483	1.59384	1.78923	0.601919	1.09691	0.342423	altricial	NA	nonparasite	NA	open	low	Invertebrate	nonpelagic	diurnal	mig	26.9894	200.327	6.01799	continental	0.383815
Apus_apus	APODIFORMES	1.30428	1.62839	1.79692	0.567123	1.04922	0.344883	altricial	bi	nonparasite	NA	mixed	low	Invertebrate	nonpelagic	diurnal	mig	18.4981	151.719	48.4627	continental	0.548696
Apus_balstoni	APODIFORMES	1.29226	1.62839	1.79309	0.561801	1.09691	0.30103	NA	bi	nonparasite	1.38629	NA	med	Invertebrate	nonpelagic	diurnal	sed	25.6853	698.383	18.8421	insular	0.553276
Apus_barbatus	APODIFORMES	1.29226	1.62839	1.79309	0.561801	1.09691	0.236789	NA	bi	nonparasite	NA	mixed	med	Invertebrate	nonpelagic	diurnal	mig	22.9232	279.108	17	continental	0.553276
Apus_caffer	APODIFORMES	1.34044	1.64345	1.81889	0.576474	1.09691	0.284431	altricial	NA	nonparasite	NA	mixed	low	Invertebrate	nonpelagic	diurnal	mig	26.174	207.329	2.44521	continental	0.439333
Apus_horus	APODIFORMES	1.39881	1.61542	1.82151	0.614677	NA	0.356981	altricial	NA	nonparasite	0	cavity	NA	Invertebrate	nonpelagic	diurnal	NA	NA	NA	NA	NA	0.414137
Apus_niansae	APODIFORMES	1.29557	1.63068	1.79571	0.562251	1.09691	0.317018	NA	NA	nonparasite	NA	NA	none	Invertebrate	nonpelagic	diurnal	mig	24.4201	150.482	7.5	continental	0.550228
Apus_nipalensis	APODIFORMES	1.33445	1.62377	1.8038	0.582543	1.09691	0.361728	NA	NA	nonparasite	1.52606	open	low	Invertebrate	nonpelagic	diurnal	sed	25.7617	631.261	14.4142	continental	0.383815
Apus_pacificus	APODIFORMES	1.23045	1.60746	1.75967	0.543739	1.09691	0.284431	NA	NA	nonparasite	NA	open	low	Invertebrate	nonpelagic	diurnal	mig	16.6646	317.751	46.4704	continental	0.596597
Apus_pallidus	APODIFORMES	1.33143	1.66699	1.83187	0.562055	1.09691	0.384712	altricial	NA	nonparasite	NA	mixed	none	Invertebrate	nonpelagic	diurnal	mig	26.8671	42.187	32.2863	continental	0.544068
Apus_sladeniae	APODIFORMES	1.29226	1.62839	1.79309	0.561801	1.09691	0.30103	NA	NA	nonparasite	NA	NA	med	Invertebrate	nonpelagic	diurnal	sed	21.8673	378.873	9.78571	continental	0.553276
Aquila_adalberti	ACCIPITRIFORMES	1.63347	1.83885	2.04922	0.61962	1.20412	0.389166	semi-precocial	bi	nonparasite	NA	NA	med	VertFishScav	nonpelagic	diurnal	sed	22.7208	46.1883	39.1207	continental	2.12057
Aquila_audax	ACCIPITRIFORMES	1.64345	1.90714	2.09604	0.59389	1.25768	0.299943	semi-precocial	NA	nonparasite	0	open	low	VertFishScav	nonpelagic	diurnal	sed	27.2692	195.501	25.7642	continental	2.15534
Aquila_chrysaetos	ACCIPITRIFORMES	1.63949	1.84665	2.05633	0.618838	1.23805	0.30103	semi-precocial	bi	nonparasite	NA	NA	low	VertFishScav	nonpelagic	diurnal	mig	16.1999	181.521	51.6383	continental	2.15229
Aquila_clanga	ACCIPITRIFORMES	1.62839	1.79934	2.02325	0.6347	1.22011	0.30103	semi-precocial	uni	nonparasite	0	open	med	VertFishScav	nonpelagic	diurnal	mig	16.0948	218.391	54.8308	continental	2.04139
Aquila_fasciatus	ACCIPITRIFORMES	1.59245	1.8002	2.00966	0.618579	1.25527	0.259275	semi-precocial	NA	nonparasite	NA	NA	low	VertFishScav	nonpelagic	diurnal	sed	27.4472	196.031	28.3571	continental	2.04922
Aquila_hastata	ACCIPITRIFORMES	1.60933	1.8293	2.03413	0.613197	1.22531	0.30103	NA	bi	nonparasite	2.56495	NA	med	VertFishScav	nonpelagic	diurnal	sed	30.3526	342.155	21.3149	continental	1.94201
Aquila_heliaca	ACCIPITRIFORMES	1.63347	1.83727	2.04825	0.620312	1.22011	0.395035	semi-precocial	bi	nonparasite	0	NA	med	VertFishScav	nonpelagic	diurnal	mig	18.4727	155.985	49.4781	continental	2.12099
Aquila_nipalensis	ACCIPITRIFORMES	1.65079	1.85733	2.06726	0.61911	1.22011	0.267172	semi-precocial	NA	nonparasite	0	NA	none	VertFishScav	nonpelagic	diurnal	mig	18.6859	115.17	43.8344	continental	2.06819
Aquila_pomarina	ACCIPITRIFORMES	1.62027	1.75587	1.99437	0.65005	1.22011	0.30103	semi-precocial	NA	nonparasite	0	open	high	VertFishScav	nonpelagic	diurnal	mig	18.3082	193.663	48.0918	continental	1.94325
Aquila_rapax	ACCIPITRIFORMES	1.58546	1.91514	2.08189	0.56466	1.22011	0.30103	semi-precocial	bi	nonparasite	1.79176	open	low	VertFishScav	nonpelagic	diurnal	sed	28.0013	169.443	4.44509	continental	2.04805
Aquila_verreauxii	ACCIPITRIFORMES	1.65562	1.96379	2.13751	0.574187	1.23805	0.30103	semi-precocial	NA	nonparasite	NA	NA	none	VertFishScav	nonpelagic	diurnal	sed	24.4446	183.577	7.99515	continental	2.18398
Aquila_wahlbergi	ACCIPITRIFORMES	1.65562	1.86034	2.07096	0.61991	1.24304	0	semi-precocial	bi	nonparasite	1.79176	open	none	VertFishScav	nonpelagic	diurnal	mig	25.9574	219.755	3.82424	continental	1.86332
Ara_ararauna	PSITTACIFORMES	1.39794	1.95904	2.06446	0.464238	1.1038	0.267172	NA	uni	nonparasite	NA	cavity	high	PlantSeed	nonpelagic	diurnal	sed	25.7858	448.913	6.15034	continental	1.51587
Ara_chloropterus	PSITTACIFORMES	1.54407	2.01284	2.13988	0.50361	1.1038	0.380211	NA	uni	nonparasite	NA	mixed	low	PlantSeed	nonpelagic	diurnal	sed	26.1211	425.824	4.94488	continental	1.53148
Ara_macao	PSITTACIFORMES	1.41497	1.99123	2.09342	0.457905	1.1038	0.273001	NA	uni	nonparasite	2.07944	cavity	high	PlantSeed	nonpelagic	diurnal	sed	26.1175	419.609	2.22727	continental	1.46687
Aramides_cajanea	GRUIFORMES	1.38021	1.4624	1.72428	0.672927	0.568202	0.64836	semi-precocial	bi	nonparasite	0.693147	open	med	Omnivore	nonpelagic	diurnal	sed	25.7626	407.143	7.38617	continental	1.51851
Aramides_ypecaha	GRUIFORMES	1.38021	1.77452	1.92169	0.53612	0.568202	0.653213	semi-precocial	NA	nonparasite	0.693147	NA	low	Omnivore	nonpelagic	diurnal	sed	25.288	401.005	21.1104	continental	NA
Aramus_guarauna	GRUIFORMES	1.43136	1.6902	1.88081	0.59604	0.812913	0.756509	precocial	bi	nonparasite	0	mixed	low	Omnivore	nonpelagic	diurnal	mig	25.6696	402.712	7.8913	continental	1.77525
Aratinga_cactorum	PSITTACIFORMES	1.20412	1.62325	1.76343	0.525226	0.845098	0.778151	NA	uni	nonparasite	0.993252	cavity	low	PlantSeed	nonpelagic	diurnal	sed	25.7697	203.433	9.66807	continental	NA
Aratinga_canicularis	PSITTACIFORMES	1.47712	1.62325	1.85733	0.645497	0.845098	0.596597	NA	uni	nonparasite	NA	cavity	med	Omnivore	nonpelagic	diurnal	sed	25.7938	410.351	17.471	continental	0.755875
Aratinga_euops	PSITTACIFORMES	1.35218	1.67669	1.8451	0.566947	0.845098	0.498311	NA	uni	nonparasite	NA	cavity	med	FruiNect	nonpelagic	diurnal	sed	27.3549	478.035	21.5	insular	NA
Aratinga_leucophthalma	PSITTACIFORMES	1.44716	1.79934	1.95904	0.5547	0.845098	0.544068	NA	uni	nonparasite	NA	cavity	med	PlantSeed	nonpelagic	diurnal	sed	25.4232	430.506	11.7391	continental	1.01703
Aratinga_pertinax	PSITTACIFORMES	1.36173	1.62325	1.81291	0.59485	0.845098	0.638489	NA	uni	nonparasite	NA	mixed	med	PlantSeed	nonpelagic	diurnal	mig	26.7203	310.766	5.74227	continental	0.778151
Aratinga_solstitialis	PSITTACIFORMES	1.43933	1.74819	1.92169	0.573883	0.845098	0.60206	NA	uni	nonparasite	NA	mixed	med	FruiNect	nonpelagic	diurnal	sed	26.9093	232.941	1.18	continental	0.941511
Archboldia_papuensis	Ptilonorhynchoidea	1.42325	1.47712	1.75205	0.684855	0.963788	0	altricial	uni	nonparasite	1.38629	open	high	FruiNect	nonpelagic	diurnal	sed	21.3161	857.124	4.83333	insular	NA
Archilochus_alexandri	TROCHILIFORMES	1.19033	1.29557	1.54716	0.663111	0.724276	0.30103	altricial	uni	nonparasite	0.693147	open	high	FruiNect	nonpelagic	diurnal	mig	21.5591	108.826	37.026	continental	-0.318759
Archilochus_colubris	TROCHILIFORMES	1.1383	1.31439	1.53624	0.632456	0.724276	0.30103	altricial	uni	nonparasite	0.916291	open	med	FruiNect	nonpelagic	diurnal	mig	20.597	293.399	42.1254	continental	-0.283997
Ardea_cinerea	PELECANIFORMES	1.41078	1.69241	1.87506	0.585947	1.01284	0.618571	semi-precocial	bi	nonparasite	0	open	low	VertFishScav	nonpelagic	diurnal	mig	21.9236	261.795	28.2713	continental	1.78176
Ardea_cocoi	PELECANIFORMES	1.41497	1.74036	1.90849	0.566558	1.02119	0.462398	NA	bi	nonparasite	0.262364	NA	none	VertFishScav	nonpelagic	diurnal	mig	24.7518	377.769	12.6784	continental	1.87506
Ardea_goliath	PELECANIFORMES	1.44326	1.63094	1.84819	0.627389	1.02119	0.458638	NA	bi	nonparasite	NA	open	low	VertFishScav	nonpelagic	diurnal	mig	26.9185	223.819	0.987273	continental	2.03743
Ardea_herodias	PELECANIFORMES	1.43933	1.78533	1.94694	0.557436	1.03743	0.585461	semi-precocial	bi	nonparasite	0	open	low	VertFishScav	nonpelagic	diurnal	mig	19.3483	235.838	43.178	continental	1.83251
Ardea_melanocephala	PELECANIFORMES	1.39794	1.69679	1.87361	0.578315	1.02119	0.487138	NA	bi	nonparasite	0	NA	none	VertFishScav	nonpelagic	diurnal	mig	26.5448	216.914	1.78375	continental	1.77815
Ardea_pacifica	PELECANIFORMES	1.4624	1.65801	1.87216	0.623908	1.02119	0.532542	NA	bi	nonparasite	2.77259	open	none	Omnivore	nonpelagic	diurnal	sed	27.6945	203.039	25.1429	continental	1.62325
Ardea_purpurea	PELECANIFORMES	1.41497	1.67669	1.86629	0.594762	1.02119	0.630936	semi-precocial	bi	nonparasite	0.405465	NA	low	VertFishScav	nonpelagic	diurnal	mig	25.5664	292.602	15.4846	continental	1.70501
Ardeola_bacchus	PELECANIFORMES	1.30103	1.47712	1.69897	0.632456	0.826075	0.60206	NA	bi	nonparasite	2.3979	NA	low	Invertebrate	nonpelagic	diurnal	mig	22.4021	501.239	33.2364	continental	1.23045
Ardeola_idae	PELECANIFORMES	1.30103	1.17609	1.54407	0.755929	0.69897	0.498311	NA	bi	nonparasite	0.405465	NA	low	VertFishScav	nonpelagic	diurnal	mig	25.6842	701.535	18.7778	insular	1.33244
Ardeola_ralloides	PELECANIFORMES	1.33746	1.57403	1.77269	0.605878	0.826075	0.594761	semi-precocial	bi	nonparasite	NA	open	none	VertFishScav	nonpelagic	diurnal	mig	25.6086	217.266	6.3023	continental	1.20412
Ardeola_rufiventris	PELECANIFORMES	1.32222	1.41497	1.6721	0.668437	0.826075	0.358886	NA	bi	nonparasite	0.405465	open	none	VertFishScav	nonpelagic	diurnal	sed	24.2776	295.421	11.7773	continental	NA
Ardeotis_kori	OTIDIFORMES	1.37107	1.47349	1.72632	0.664315	1.19312	0.243038	NA	uni	nonparasite	0	open	none	Omnivore	nonpelagic	diurnal	sed	24.451	167.252	15.3212	continental	2.19389
Ardeotis_nigriceps	OTIDIFORMES	1.43136	1.57403	1.80956	0.646997	1.19312	0	NA	uni	nonparasite	0	open	none	Omnivore	nonpelagic	diurnal	sed	31.7106	136.345	22.3108	continental	2.16137
Arenaria_interpres	CHARADRIIFORMES	1.34928	1.30643	1.62941	0.724326	0.863323	0.595221	precocial	bi	nonparasite	0	NA	none	Invertebrate	nonpelagic	diurnal	mig	4.49378	108.253	71.5315	continental	1.25285
Arenaria_melanocephala	CHARADRIIFORMES	1.35025	1.46982	1.71517	0.656962	0.908485	0.60206	precocial	bi	nonparasite	NA	NA	none	Invertebrate	nonpelagic	diurnal	mig	10.0617	198.399	61.98	continental	1.23805
Arremon_brunneinucha	Passeroidea	1.16137	1.11394	1.43933	0.726135	0.579784	0.30103	NA	uni	nonparasite	NA	open	med	Omnivore	nonpelagic	diurnal	sed	22.1035	463.143	5.69497	continental	0.676236
Arremon_flavirostris	Passeroidea	1.18469	1.08636	1.43933	0.745898	0.579784	0.447158	altricial	uni	nonparasite	0	open	med	Omnivore	nonpelagic	diurnal	sed	24.6206	500.72	20.4706	continental	0.462398
Arremon_torquatus	Passeroidea	1.17609	1.09691	1.43933	0.738549	0.579784	0.30103	NA	uni	nonparasite	NA	NA	med	Omnivore	nonpelagic	diurnal	sed	21.1741	430.108	2.93089	continental	0.63749
Arremon_virenticeps	Passeroidea	1.17609	1.09691	1.43933	0.738549	0.579784	0.30103	NA	NA	nonparasite	0.693147	open	high	Omnivore	nonpelagic	diurnal	sed	21.83	365.871	20.85	continental	0.63749
Arremonops_conirostris	Passeroidea	1.13033	1.0607	1.39794	0.734847	NA	0.317018	NA	uni	nonparasite	NA	closed	med	Omnivore	nonpelagic	diurnal	sed	25.9204	376.036	7.24138	continental	0.617
Artamella_viridis	Corvoidea	1.27875	1.36173	1.62325	0.672593	0.851258	0.477121	NA	bi	nonparasite	1.94591	open	med	Invertebrate	nonpelagic	diurnal	sed	25.8792	691.65	19.1618	insular	NA
Artamus_cinereus	Corvoidea	1.1383	1.23172	1.48855	0.668153	0.69897	0.544068	altricial	bi	nonparasite	1.38629	open	low	Invertebrate	nonpelagic	diurnal	mig	27.8889	207.886	24.3795	continental	0.509203
Artamus_cyanopterus	Corvoidea	1.18611	1.25527	1.5231	0.678432	0.69897	0.544068	altricial	bi	nonparasite	NA	open	low	Invertebrate	nonpelagic	diurnal	mig	25.014	165.899	29.7863	continental	0.518514
Artamus_minor	Corvoidea	1.20412	1.25527	1.53148	0.685994	0.69897	0.477121	altricial	bi	nonparasite	NA	mixed	low	Invertebrate	nonpelagic	diurnal	mig	28.5704	210.237	24.0053	continental	0.285557
Artamus_personatus	Corvoidea	1.11394	1.18327	1.45102	0.678363	0.69897	0.40654	altricial	bi	nonparasite	NA	open	low	Invertebrate	nonpelagic	diurnal	mig	27.2107	186.223	26.0928	continental	0.4843
Artamus_superciliosus	Corvoidea	1.11561	1.14768	1.43297	0.693938	0.69897	0.380211	altricial	bi	nonparasite	NA	open	low	Invertebrate	nonpelagic	diurnal	mig	27.366	187.153	25.9569	continental	0.537819
Asio_capensis	STRIGIFORMES	1.44716	1.54407	1.79934	0.666667	0.857332	0.414973	NA	uni	nonparasite	0	open	none	VertFishScav	nonpelagic	noctural	mig	24.4532	280.978	9.6635	continental	1.41747
Asio_flammeus	STRIGIFORMES	1.42201	1.40654	1.71538	0.713377	0.857332	0.79819	altricial	uni	nonparasite	0	open	none	VertFishScav	nonpelagic	noctural	mig	14.6475	199.95	48.4715	continental	1.32838
Asio_otus	STRIGIFORMES	1.43735	1.50515	1.7736	0.679009	0.857332	0.652004	altricial	uni	nonparasite	0	mixed	med	VertFishScav	nonpelagic	noctural	mig	17.3121	193.518	50.1393	continental	1.36173
Aspatha_gularis	CORACIIFORMES	1.33244	1.47712	1.71181	0.646124	0.556303	0.477121	NA	bi	nonparasite	NA	cavity	high	Invertebrate	nonpelagic	diurnal	sed	24.6875	463.266	15.3636	continental	0.913814
Asthenes_baeri	Furnariidae	1.16879	1.14613	1.45864	0.716271	0.579784	0.591065	NA	NA	nonparasite	0.916291	closed	none	Invertebrate	nonpelagic	diurnal	sed	24.0548	276.515	31.5545	continental	NA
Asthenes_patagonica	Furnariidae	1.19033	1.17609	1.4843	0.712879	0.579784	0.544068	NA	NA	nonparasite	0.693147	closed	none	Invertebrate	nonpelagic	diurnal	sed	19.0201	63.3303	41.2143	continental	NA
Astrapia_mayeri	Corvoidea	1.32222	1.40654	1.66745	0.672022	0.897627	0	NA	uni	nonparasite	1.38629	open	high	FruiNect	nonpelagic	diurnal	sed	18.7114	926.625	5.75	insular	NA
Astrapia_stephaniae	Corvoidea	1.32222	1.43136	1.68124	0.661438	0.897627	0	NA	uni	nonparasite	1.60944	NA	med	FruiNect	nonpelagic	diurnal	sed	22.4034	810.868	7.5625	insular	NA
Athene_brama	STRIGIFORMES	1.47712	1.50515	1.79239	0.695608	0.60206	0.525045	NA	uni	nonparasite	1.25276	mixed	none	Invertebrate	nonpelagic	noctural	sed	29.5284	348.26	21.7707	continental	1.09691
Athene_cunicularia	STRIGIFORMES	1.45484	1.64345	1.86034	0.62698	0.662758	0.892095	altricial	uni	nonparasite	0	cavity	none	VertFishScav	nonpelagic	noctural	mig	22.1695	250.492	3.73554	continental	1.11478
Athene_noctua	STRIGIFORMES	1.43933	1.51188	1.77815	0.677003	0.643453	0.605664	altricial	uni	nonparasite	NA	mixed	none	Invertebrate	nonpelagic	noctural	sed	21.5732	134.523	39.5136	continental	1.19312
Atrichornis_clamosus	Menuroidea	1.57258	1.39358	1.79327	0.775635	0.69897	0	NA	NA	nonparasite	NA	closed	med	Invertebrate	nonpelagic	diurnal	sed	19.8188	74.7	34.5	continental	0.556303
Atrichornis_rufescens	Menuroidea	1.5682	1.38917	1.78888	0.775646	0.69897	0.30103	NA	NA	nonparasite	0.139762	closed	high	Invertebrate	nonpelagic	diurnal	sed	21.4274	419.294	30.375	continental	NA
Attila_spadiceus	Tyrannidae	1.26126	1.25527	1.55931	0.709541	NA	0.498311	NA	uni	nonparasite	NA	mixed	med	Omnivore	nonpelagic	diurnal	sed	26.0109	429.494	0.0661253	continental	0.583199
Augastes_lumachella	TROCHILIFORMES	1.19033	1.34242	1.57403	0.64291	0.623249	0.30103	NA	uni	nonparasite	0.470004	open	none	FruiNect	nonpelagic	diurnal	sed	23.2558	271.639	12.5	continental	NA
Augastes_scutatus	TROCHILIFORMES	1.19033	1.34242	1.57403	0.64291	0.623249	0.30103	NA	uni	nonparasite	0.470004	open	med	FruiNect	nonpelagic	diurnal	sed	22.9013	481.01	18.0714	continental	NA
Aulacorhynchus_prasinus	PICIFORMES	1.20412	1.63599	1.77269	0.519656	0.845098	0.506655	semi-precocial	bi	nonparasite	1.09861	mixed	med	Omnivore	nonpelagic	diurnal	sed	23.3903	479.035	4.1186	continental	NA
Auriparus_flaviceps	Sylvioidea	1.16879	1.27875	1.52827	0.661088	0.544068	0.560903	altricial	bi	nonparasite	NA	closed	none	Invertebrate	nonpelagic	diurnal	sed	26.0287	173.01	29.1404	continental	-0.00877392
Automolus_ochrolaemus	Furnariidae	1.29557	1.25527	1.57692	0.723311	0.591065	0.389166	NA	NA	nonparasite	NA	cavity	med	Invertebrate	nonpelagic	diurnal	sed	25.8952	471.225	2.00078	continental	0.745075
Aviceda_cuculoides	ACCIPITRIFORMES	1.50515	1.51188	1.80956	0.704361	0.880814	0.30103	NA	NA	nonparasite	2.43361	open	med	VertFishScav	nonpelagic	diurnal	mig	25.3035	302.153	3.88621	continental	1.50447
Aviceda_jerdoni	ACCIPITRIFORMES	1.52504	1.62325	1.87795	0.666115	0.880814	0.40654	NA	bi	nonparasite	2.07944	open	med	Invertebrate	nonpelagic	diurnal	sed	26.6044	616.868	7.63675	continental	NA
Aviceda_leuphotes	ACCIPITRIFORMES	1.42325	1.4624	1.74429	0.690997	0.880814	0.40654	NA	bi	nonparasite	2.77259	NA	med	Invertebrate	nonpelagic	diurnal	mig	24.7632	618.764	22.985	continental	NA
Aviceda_madagascariensis	ACCIPITRIFORMES	1.49136	1.63347	1.86923	0.647239	0.880814	NA	NA	uni	nonparasite	2.70805	NA	med	VertFishScav	nonpelagic	diurnal	sed	25.7055	736.408	18.5833	insular	NA
Aviceda_subcristata	ACCIPITRIFORMES	1.49136	1.52504	1.80956	0.693268	0.880814	0.395035	semi-precocial	NA	nonparasite	1.94591	open	med	Omnivore	nonpelagic	diurnal	sed	26.4554	589.02	11.5919	continental	1.4624
Aythya_affinis	ANSERIFORMES	1.36078	1.67897	1.84942	0.569746	0.886491	0.997641	precocial	uni	nonparasite	0	NA	none	PlantSeed	nonpelagic	diurnal	mig	13.9122	172.491	56.4878	continental	1.69548
Aythya_americana	ANSERIFORMES	1.39358	1.8104	1.95122	0.526235	0.90309	0.961316	precocial	uni	nonparasite	0	NA	none	PlantSeed	nonpelagic	diurnal	mig	17.1117	170.37	48.4349	continental	1.80956
Aythya_collaris	ANSERIFORMES	1.42119	1.71912	1.89625	0.578723	0.869232	0.951702	precocial	uni	nonparasite	0	NA	none	PlantSeed	nonpelagic	diurnal	mig	15.0567	217.974	51.6973	continental	1.70544
Aythya_ferina	ANSERIFORMES	1.41497	1.86034	1.99344	0.51377	0.880814	0.942504	precocial	NA	nonparasite	0	NA	none	PlantSeed	nonpelagic	diurnal	mig	16.9653	176.58	53.1281	continental	1.82119
Aythya_fuligula	ANSERIFORMES	1.39358	1.67669	1.85884	0.585287	0.863323	0.978865	precocial	uni	nonparasite	0	NA	none	Omnivore	nonpelagic	diurnal	mig	14.3774	198.34	57.7234	continental	1.74722
Aythya_marila	ANSERIFORMES	1.41497	1.69788	1.8801	0.585379	0.913814	0.966142	precocial	uni	nonparasite	0	NA	none	Invertebrate	nonpelagic	diurnal	mig	10.7721	168.64	64.1934	continental	1.82298
Aythya_nyroca	ANSERIFORMES	1.41497	1.75967	1.92169	0.558012	0.880814	0.953034	precocial	uni	nonparasite	0	NA	none	PlantSeed	nonpelagic	diurnal	mig	21.2711	116.987	44.7215	continental	1.63347
Aythya_valisineria	ANSERIFORMES	1.41078	1.81624	1.96023	0.531217	0.913814	0.940143	precocial	uni	nonparasite	0	NA	none	PlantSeed	nonpelagic	diurnal	mig	14.3152	169.19	56.1294	continental	1.84042
Babax_waddelli	Sylvioidea	1.23045	1.23045	1.53148	0.707107	0.740363	NA	NA	NA	nonparasite	1.02962	open	low	Omnivore	nonpelagic	diurnal	sed	6.91541	277.226	29.4524	continental	NA
Baeolophus_atricristatus	Sylvioidea	1.12222	1.23679	1.4843	0.65911	0.60206	0.776338	altricial	uni	nonparasite	NA	mixed	med	Invertebrate	nonpelagic	diurnal	sed	26.6121	209.515	28.2701	continental	0.278754
Baeolophus_bicolor	Sylvioidea	1.12222	1.21748	1.47349	0.667367	0.579784	0.762804	altricial	uni	nonparasite	1.94591	mixed	med	Invertebrate	nonpelagic	diurnal	sed	23.7787	319.852	37.1038	continental	0.278754
Baeolophus_inornatus	Sylvioidea	1.19033	1.26717	1.53148	0.675191	0.643453	0.838062	altricial	uni	nonparasite	0.693147	mixed	med	Invertebrate	nonpelagic	diurnal	sed	21.9775	38.2942	35.6304	continental	0.194514
Baeolophus_ridgwayi	Sylvioidea	1.17609	1.26717	1.52504	0.66915	0.60206	0.838849	altricial	uni	nonparasite	0.262364	mixed	med	Invertebrate	nonpelagic	diurnal	sed	20.4212	97.3242	37.4931	continental	0.1959
Baeolophus_wollweberi	Sylvioidea	1.12222	1.27875	1.50853	0.640978	0.60206	0.776338	altricial	uni	nonparasite	NA	cavity	high	Invertebrate	nonpelagic	diurnal	mig	23.2003	321.909	24.3706	continental	0.120574
Balaeniceps_rex	PELECANIFORMES	1.47712	2.01072	2.12222	0.475831	1.08636	0.267172	NA	bi	nonparasite	0	open	none	VertFishScav	nonpelagic	diurnal	sed	25.0056	182.537	0.943709	continental	2.20884
Balearica_pavonina	GRUIFORMES	1.46982	1.85431	2.00432	0.540444	1.17898	0.393575	semi-precocial	bi	nonparasite	NA	NA	none	Omnivore	nonpelagic	diurnal	sed	29.2401	102.87	11.1735	continental	2.15152
Balearica_regulorum	GRUIFORMES	1.46982	1.83727	1.99233	0.547955	1.17898	0.376577	semi-precocial	NA	nonparasite	NA	open	none	Omnivore	nonpelagic	diurnal	sed	23.709	250.138	13.1413	continental	2.18184
Barnardius_zonarius	PSITTACIFORMES	1.33746	1.54407	1.75397	0.61908	0.770852	0.701136	NA	uni	nonparasite	NA	cavity	low	FruiNect	nonpelagic	diurnal	sed	27.425	135.139	27.233	continental	0.944483
Bartramia_longicauda	CHARADRIIFORMES	1.36642	1.50853	1.74429	0.647239	0.748188	0.601517	precocial	bi	nonparasite	0.0487902	open	none	Invertebrate	nonpelagic	diurnal	mig	17.2777	218.53	49.8361	continental	1.37885
Basileuterus_tristriatus	Passeroidea	1.20412	1.02119	1.42325	0.777029	0.591065	0.327359	NA	uni	nonparasite	0	closed	med	Invertebrate	nonpelagic	diurnal	sed	21.4787	501.244	1.27869	continental	NA
Batis_capensis	Corvoidea	1.27875	1.20412	1.54407	0.736788	0.740363	0.311754	altricial	bi	nonparasite	0.587787	open	med	Invertebrate	nonpelagic	diurnal	mig	22.3536	277.545	25.8465	continental	0.243038
Batis_molitor	Corvoidea	1.23045	1.23045	1.53148	0.707107	0.740363	0.30103	altricial	bi	nonparasite	0.693147	open	low	Invertebrate	nonpelagic	diurnal	sed	23.7619	267.342	13.3736	continental	0.1854
Batis_pririt	Corvoidea	1.23045	1.23045	1.53148	0.707107	0.740363	0.30103	altricial	bi	nonparasite	0.693147	open	none	Invertebrate	nonpelagic	diurnal	mig	24.2391	134.329	24.6064	continental	0.133539
Batis_senegalensis	Corvoidea	1.17609	1.25527	1.51851	0.6742	0.740363	0.30103	NA	bi	nonparasite	NA	open	none	Invertebrate	nonpelagic	diurnal	sed	30.3719	129.798	11.742	continental	0.0606978
Bias_musicus	Corvoidea	1.26717	1.38917	1.63347	0.655921	0.755875	0.30103	altricial	NA	nonparasite	0.693147	open	med	Invertebrate	nonpelagic	diurnal	sed	25.5319	402.305	2.51887	continental	0.356026
Bleda_notatus	Sylvioidea	1.14613	1.13033	1.43933	0.713506	0.544068	0.30103	NA	uni	nonparasite	0.405465	NA	med	Invertebrate	nonpelagic	diurnal	sed	25.0302	431.763	0.637339	continental	NA
Bombycilla_cedrorum	Muscicapoidea	1.11394	1.25527	1.49136	0.647576	0.623249	0.603956	altricial	uni	nonparasite	0.693147	open	high	FruiNect	nonpelagic	diurnal	mig	16.8708	230.281	47.7646	continental	0.469822
Bombycilla_garrulus	Muscicapoidea	1.17246	1.24304	1.51021	0.677834	0.662758	0.69897	altricial	uni	nonparasite	0.832909	open	high	Omnivore	nonpelagic	diurnal	mig	12.7324	189.545	61.1853	continental	0.579784
Bonasa_bonasia	GALLIFORMES	1.39794	1.17609	1.60206	0.790569	0.643453	0.955688	precocial	uni	nonparasite	0	open	high	PlantSeed	nonpelagic	diurnal	sed	14.4543	219.916	57.677	continental	1.27875
Bonasa_umbellus	GALLIFORMES	1.37337	1.97543	2.07234	0.447214	0.653213	1.03829	precocial	uni	nonparasite	0	NA	high	PlantSeed	nonpelagic	diurnal	sed	14.9447	224.19	52.3983	continental	1.25527
Bostrychia_hagedash	PELECANIFORMES	1.43136	1.55328	1.79761	0.655956	1.00432	0.432167	NA	bi	nonparasite	0.693147	open	low	Invertebrate	nonpelagic	diurnal	sed	26.542	230.292	1.27	continental	1.78622
Botaurus_poiciloptilus	PELECANIFORMES	1.39794	1.6902	1.86923	0.581238	0.740363	0.660391	altricial	bi	nonparasite	0.0953102	open	none	VertFishScav	nonpelagic	diurnal	sed	20.6602	226.479	35.196	continental	1.59106
Botaurus_stellaris	PELECANIFORMES	1.40654	1.72016	1.89209	0.571772	0.740363	0.677835	semi-precocial	uni	nonparasite	0	open	none	VertFishScav	nonpelagic	diurnal	mig	17.8688	185.796	49.3794	continental	1.62325
Bowdleria_punctata	Sylvioidea	1.16137	1.20412	1.4843	0.6895	NA	0.230449	altricial	bi	nonparasite	0	open	none	Invertebrate	nonpelagic	diurnal	sed	15.3038	400.747	41.75	insular	NA
Brachypteracias_leptosomus	CORACIIFORMES	1.38021	1.47712	1.73239	0.666667	0.748188	NA	NA	uni	nonparasite	NA	cavity	high	Invertebrate	nonpelagic	diurnal	sed	23.9727	860.793	18.4545	insular	NA
Brachypteracias_squamiger	CORACIIFORMES	1.25527	1.38021	1.62325	0.654654	0.748188	NA	NA	uni	nonparasite	0	cavity	high	Invertebrate	nonpelagic	diurnal	sed	24.0374	881.49	18.8125	insular	NA
Brachyramphus_brevirostris	CHARADRIIFORMES	1.47712	1.38021	1.73239	0.745356	1.08279	0	semi-precocial	bi	nonparasite	NA	NA	high	VertFishScav	pelagic	diurnal	sed	9.27448	208.727	61.1459	continental	1.61278
Brachyramphus_marmoratus	CHARADRIIFORMES	1.46982	1.43537	1.75397	0.720988	1	0	semi-precocial	bi	nonparasite	0	open	high	Invertebrate	pelagic	diurnal	sed	11.1278	294.539	54.2219	continental	1.74702
Brachyramphus_perdix	CHARADRIIFORMES	1.47712	1.32222	1.70757	0.766965	1.08279	0	semi-precocial	bi	nonparasite	1.25276	NA	high	Invertebrate	pelagic	diurnal	sed	11.7691	239.86	54.2312	continental	1.71517
Bradornis_infuscatus	Muscicapoidea	1.16137	1.11394	1.43933	0.726135	NA	0.380211	altricial	NA	nonparasite	0.405465	open	none	Invertebrate	nonpelagic	diurnal	sed	24.4098	133.487	24.4832	continental	0.50515
Bradornis_microrhynchus	Muscicapoidea	1.07918	1.17609	1.43136	0.666667	NA	0.30103	NA	NA	nonparasite	0.916291	open	none	Invertebrate	nonpelagic	diurnal	sed	25.6421	164.036	2.70884	continental	0.348305
Bradornis_pallidus	Muscicapoidea	1.14613	1.23045	1.49136	0.672022	NA	0.380211	NA	NA	nonparasite	0.405465	open	none	Invertebrate	nonpelagic	diurnal	sed	25.9819	238.483	2.40429	continental	0.319106
Bradypterus_baboecala	Sylvioidea	1.11394	1.09691	1.40654	0.714006	0.544068	0.380211	NA	NA	nonparasite	NA	open	none	Invertebrate	nonpelagic	diurnal	sed	23.9665	263.025	12.6407	continental	0.30103
Branta_bernicla	ANSERIFORMES	1.38917	1.6322	1.8285	0.603023	1.03743	0.600701	precocial	uni	nonparasite	0	NA	none	PlantSeed	nonpelagic	diurnal	mig	2.60806	90.9073	73.9965	continental	1.94448
Branta_canadensis	ANSERIFORMES	1.45484	1.67555	1.8801	0.612877	1.02119	0.71391	precocial	uni	nonparasite	0	open	none	PlantSeed	nonpelagic	diurnal	mig	14.6062	213.569	52.9778	continental	2.21219
Branta_hutchinsii	ANSERIFORMES	1.43537	1.70544	1.89209	0.591066	1.03743	0.711807	NA	uni	nonparasite	0	NA	none	PlantSeed	nonpelagic	diurnal	mig	8.45732	112.825	66.444	continental	2.21219
Branta_leucopsis	ANSERIFORMES	1.38917	1.62839	1.82607	0.604708	1.02119	0.653213	precocial	uni	nonparasite	0	NA	none	PlantSeed	nonpelagic	diurnal	mig	4.79238	130.61	70.6654	continental	2.02325
Branta_ruficollis	ANSERIFORMES	1.38917	1.58546	1.79934	0.62361	1.03743	0.778151	NA	uni	nonparasite	0	NA	none	PlantSeed	nonpelagic	diurnal	mig	6.40667	110.912	71.9556	continental	1.93977
Branta_sandvicensis	ANSERIFORMES	1.47712	1.8451	2	0.547723	1.08991	0.567419	precocial	uni	nonparasite	0	NA	none	PlantSeed	nonpelagic	diurnal	sed	22.6467	252.927	21	insular	2.1383
Brotogeris_chiriri	PSITTACIFORMES	1.41497	1.74819	1.91381	0.563093	0.69897	0.720159	NA	uni	nonparasite	NA	mixed	med	FruiNect	nonpelagic	diurnal	sed	25.5418	434.773	15.9588	continental	0.591065
Brotogeris_versicolurus	PSITTACIFORMES	1.40654	1.74819	1.91116	0.55936	0.69897	0.687975	NA	uni	nonparasite	NA	cavity	low	Omnivore	nonpelagic	diurnal	sed	26.905	439.944	2.60185	continental	0.591065
Bubalornis_niger	Passeroidea	1.04139	1.34242	1.51851	0.57735	0.556303	0.518514	altricial	uni	nonparasite	1.38629	NA	none	PlantSeed	nonpelagic	diurnal	sed	25.2823	189.262	9.6671	continental	0.761364
Bubo_africanus	STRIGIFORMES	1.49136	1.68124	1.89763	0.626422	1.06446	0.435367	altricial	uni	nonparasite	0	mixed	med	Invertebrate	nonpelagic	noctural	sed	24.5964	250.4	12.33	continental	1.67578
Bubo_ascalaphus	STRIGIFORMES	1.53466	1.76343	1.96497	0.609322	1.06446	0.30103	altricial	uni	nonparasite	0	mixed	none	VertFishScav	nonpelagic	noctural	sed	31.0402	14.3871	26.5611	continental	1.85217
Bubo_bengalensis	STRIGIFORMES	1.54716	1.74036	1.95545	0.624965	1.06446	0.454845	NA	uni	nonparasite	0	open	med	VertFishScav	nonpelagic	noctural	sed	30.1836	220.62	23.3114	continental	1.85217
Bubo_bubo	STRIGIFORMES	1.54407	1.74036	1.95424	0.62361	1.08279	0.359361	altricial	uni	nonparasite	0	mixed	med	VertFishScav	nonpelagic	noctural	sed	17.4101	193.616	49.1122	continental	1.87838
Bubo_capensis	STRIGIFORMES	1.5563	1.86629	2.03941	0.573382	1.06446	0.297396	altricial	uni	nonparasite	0	open	low	VertFishScav	nonpelagic	noctural	sed	22.319	202.934	20.5463	continental	1.75587
Bubo_lacteus	STRIGIFORMES	1.55023	1.79588	1.99123	0.601868	1.06446	0.267172	altricial	uni	nonparasite	0	mixed	med	VertFishScav	nonpelagic	noctural	sed	25.8465	225.095	4.30543	continental	1.90472
Bubo_magellanicus	STRIGIFORMES	1.43136	1.8341	1.97886	0.532414	1.02531	0.39794	NA	uni	nonparasite	0	open	med	VertFishScav	nonpelagic	noctural	sed	14.9862	201.894	35.5643	continental	1.82086
Bubo_scandiaca	STRIGIFORMES	1.50515	1.68886	1.90768	0.629122	1.08279	0.751472	altricial	uni	nonparasite	NA	open	none	VertFishScav	nonpelagic	noctural	mig	3.77848	106.193	71.7562	continental	1.79169
Bubo_virginianus	STRIGIFORMES	1.44716	1.83964	1.98733	0.536925	1.02531	0.364082	altricial	uni	nonparasite	NA	open	med	VertFishScav	nonpelagic	noctural	mig	19.1121	267.414	33.1494	continental	1.82995
Bubulcus_ibis	PELECANIFORMES	1.36298	1.51188	1.74481	0.644296	0.908485	0.625541	semi-precocial	bi	nonparasite	NA	open	low	Invertebrate	nonpelagic	diurnal	mig	24.9457	302.598	6.21906	continental	1.44457
Bucephala_albeola	ANSERIFORMES	1.48001	1.72016	1.91751	0.604297	0.869232	0.922999	precocial	uni	nonparasite	NA	mixed	med	Invertebrate	nonpelagic	diurnal	mig	13.51	198.206	56.8852	continental	1.5682
Bucephala_clangula	ANSERIFORMES	1.47349	1.75492	1.93764	0.586033	0.90309	0.973897	precocial	uni	nonparasite	NA	mixed	med	Invertebrate	nonpelagic	diurnal	mig	13.6913	202.277	58.444	continental	1.75587
Bucephala_islandica	ANSERIFORMES	1.47857	1.7653	1.94621	0.583687	0.908485	0.976961	precocial	uni	nonparasite	0	mixed	med	Invertebrate	nonpelagic	diurnal	mig	11.8228	230.578	56.2414	continental	1.8379
Buceros_bicornis	BUCEROTIFORMES	1.54407	1.92428	2.07555	0.542326	1.26482	0.30103	NA	uni	nonparasite	2.19722	mixed	high	FruiNect	nonpelagic	diurnal	sed	27.2958	602.043	15.3017	continental	1.88649
Buceros_rhinoceros	BUCEROTIFORMES	1.61805	1.89763	2.08099	0.586855	1.26482	0.146128	NA	uni	nonparasite	2.30259	cavity	high	FruiNect	nonpelagic	diurnal	sed	26.5492	633.211	0.0597826	continental	NA
Bucorvus_abyssinicus	BUCEROTIFORMES	1.59106	1.86332	2.04922	0.590097	1.47422	0.273001	NA	uni	nonparasite	NA	mixed	none	Omnivore	nonpelagic	diurnal	sed	28.2462	146.854	9.59474	continental	1.97909
Bucorvus_cafer	BUCEROTIFORMES	1.60206	1.9345	2.10037	0.563436	1.49554	0.230449	NA	uni	nonparasite	NA	mixed	med	Invertebrate	nonpelagic	diurnal	sed	24.0177	273.177	14.3244	continental	2.00219
Bulweria_bulwerii	PROCELLARIIFORMES	1.65321	1.79239	2.02938	0.648507	1.3784	0	semi-precocial	bi	nonparasite	0	mixed	none	Omnivore	pelagic	diurnal	mig	26.8157	489.028	7.35867	continental	1.32222
Buphagus_erythrorhynchus	Muscicapoidea	1.07918	1.47712	1.62325	0.534522	0.612784	0.451018	NA	bi	nonparasite	0.693147	mixed	none	Invertebrate	nonpelagic	diurnal	sed	25.3009	194.792	5.34272	continental	0.612784
Burhinus_capensis	CHARADRIIFORMES	1.43136	1.74819	1.91908	0.570352	1.02119	0.30103	precocial	bi	nonparasite	0	open	none	Invertebrate	nonpelagic	diurnal	sed	26.4362	176.461	4.78548	continental	1.61384
Burhinus_grallarius	CHARADRIIFORMES	1.39794	1.77085	1.92428	0.545545	1.02119	0.295933	precocial	bi	nonparasite	0	open	med	Invertebrate	nonpelagic	diurnal	sed	27.538	260.096	23.6823	continental	1.64395
Burhinus_oedicnemus	CHARADRIIFORMES	1.39794	1.59106	1.80618	0.625	1.02119	0.295567	precocial	bi	nonparasite	0	open	none	Omnivore	nonpelagic	diurnal	mig	25.1099	135.152	35.4243	continental	1.61278
Burhinus_vermiculatus	CHARADRIIFORMES	1.37107	1.78888	1.92942	0.525805	1.02119	0.30103	NA	bi	nonparasite	0	open	low	Invertebrate	nonpelagic	diurnal	sed	24.7471	286.862	10.0642	continental	NA
Butastur_indicus	ACCIPITRIFORMES	1.4843	1.5563	1.82282	0.677235	0.819544	0.462398	NA	uni	nonparasite	1.60944	NA	med	VertFishScav	nonpelagic	diurnal	mig	20.0697	440.393	43.4458	continental	1.62325
Butastur_rufipennis	ACCIPITRIFORMES	1.47712	1.5563	1.81954	0.6742	0.819544	0.284431	NA	NA	nonparasite	2.3979	NA	low	Invertebrate	nonpelagic	diurnal	mig	30.7028	82.0478	12.7107	continental	1.53148
Buteo_albicaudatus	ACCIPITRIFORMES	1.49415	1.70329	1.91222	0.617968	1	0.30103	semi-precocial	NA	nonparasite	0.405465	NA	none	VertFishScav	nonpelagic	diurnal	mig	25.3483	362.95	9.1414	continental	1.8451
Buteo_albigula	ACCIPITRIFORMES	1.44716	1.60206	1.83251	0.641689	0.986772	0.30103	NA	bi	nonparasite	2.63906	NA	high	VertFishScav	nonpelagic	diurnal	sed	16.7641	310.466	23.0291	continental	1.68124
Buteo_albonotatus	ACCIPITRIFORMES	1.51851	1.62325	1.87506	0.663325	0.986772	0.30103	semi-precocial	NA	nonparasite	2.14007	NA	med	VertFishScav	nonpelagic	diurnal	mig	25.3757	347.378	1.30404	continental	1.76343
Buteo_archeri	ACCIPITRIFORMES	1.5966	1.68574	1.94448	0.669973	NA	0.230449	NA	bi	nonparasite	2.07944	NA	NA	Omnivore	nonpelagic	diurnal	NA	NA	NA	NA	NA	1.85126
Buteo_augur	ACCIPITRIFORMES	1.5966	1.70757	1.95665	0.660654	0.986772	0.30103	semi-precocial	bi	nonparasite	2.07944	NA	low	VertFishScav	nonpelagic	diurnal	sed	NA	NA	NA	NA	1.78533
Buteo_auguralis	ACCIPITRIFORMES	1.47712	1.74036	1.92942	0.594089	0.986772	0.389166	NA	NA	nonparasite	2.3979	open	low	VertFishScav	nonpelagic	diurnal	mig	28.439	222.867	7.30597	continental	1.73239
Buteo_brachypterus	ACCIPITRIFORMES	1.49831	1.65801	1.88649	0.639602	0.986772	0.30103	NA	NA	nonparasite	2.20827	NA	low	VertFishScav	nonpelagic	diurnal	sed	25.6832	695.122	19.2083	insular	NA
Buteo_buteo	ACCIPITRIFORMES	1.53991	1.66063	1.90548	0.656471	1.00432	0.48192	semi-precocial	bi	nonparasite	0	open	low	VertFishScav	nonpelagic	diurnal	sed	16.6797	219.145	51.7548	continental	1.78911
Buteo_galapagoensis	ACCIPITRIFORMES	1.57403	1.74036	1.96614	0.636715	0.986772	0.306425	altricial	NA	nonparasite	NA	NA	low	VertFishScav	nonpelagic	diurnal	sed	25.4758	161.729	0	insular	NA
Buteo_hemilasius	ACCIPITRIFORMES	1.47712	1.65321	1.87506	0.632456	0.968483	0.462398	NA	NA	nonparasite	NA	NA	none	VertFishScav	nonpelagic	diurnal	mig	13.8833	185.215	42.4203	continental	1.89763
Buteo_jamaicensis	ACCIPITRIFORMES	1.49485	1.65442	1.88295	0.63966	0.963788	0.409087	altricial	NA	nonparasite	NA	NA	low	VertFishScav	nonpelagic	diurnal	mig	18.4636	236.771	44.5493	continental	1.81954
Buteo_lagopus	ACCIPITRIFORMES	1.46798	1.60477	1.84277	0.649541	1	0.591065	semi-precocial	bi	nonparasite	NA	NA	low	VertFishScav	nonpelagic	diurnal	mig	8.02939	138.839	67.3833	continental	1.78355
Buteo_lineatus	ACCIPITRIFORMES	1.51851	1.63849	1.88366	0.65679	0.919078	0.502427	semi-precocial	NA	nonparasite	1.79176	NA	med	VertFishScav	nonpelagic	diurnal	mig	22.8441	284.228	37.7693	continental	1.75587
Buteo_nitidus	ACCIPITRIFORMES	1.50515	1.62325	1.86923	0.657596	0.968483	0.308209	NA	NA	nonparasite	NA	NA	med	VertFishScav	nonpelagic	diurnal	mig	26.1109	386.355	1.88481	continental	1.63548
Buteo_platypterus	ACCIPITRIFORMES	1.46982	1.54251	1.80872	0.676943	0.968483	0.391817	semi-precocial	NA	nonparasite	1.94591	NA	med	VertFishScav	nonpelagic	diurnal	mig	20.2739	302.78	42.1977	continental	1.62195
Buteo_regalis	ACCIPITRIFORMES	1.51687	1.62839	1.87723	0.660418	0.986772	0.566732	altricial	NA	nonparasite	0	open	none	VertFishScav	nonpelagic	diurnal	mig	19.0052	134.758	43.3292	continental	1.90309
Buteo_ridgwayi	ACCIPITRIFORMES	1.45484	1.92428	2.05115	0.503322	0.986772	0.30103	NA	bi	nonparasite	NA	NA	high	VertFishScav	nonpelagic	diurnal	sed	26.8179	534.647	19.5	insular	NA
Buteo_rufinus	ACCIPITRIFORMES	1.4843	1.66039	1.88224	0.632456	0.991226	0.50515	semi-precocial	NA	nonparasite	NA	NA	none	VertFishScav	nonpelagic	diurnal	sed	24.3364	50.9577	38.7819	continental	1.86332
Buteo_rufofuscus	ACCIPITRIFORMES	1.5966	1.69897	1.95182	0.664335	1	0.300306	semi-precocial	NA	nonparasite	1.94591	NA	low	VertFishScav	nonpelagic	diurnal	sed	22.6284	172.018	27.9341	continental	1.86034
Buteo_solitarius	ACCIPITRIFORMES	1.57978	1.78533	1.99564	0.619547	1.1271	0.230449	altricial	bi	nonparasite	1.50408	NA	low	VertFishScav	nonpelagic	diurnal	sed	22.926	361.157	19.75	insular	1.79239
Buteo_swainsoni	ACCIPITRIFORMES	1.52666	1.63347	1.88437	0.662439	1	0.390935	altricial	NA	nonparasite	1.09861	NA	none	VertFishScav	nonpelagic	diurnal	mig	20.2641	157.05	41.1418	continental	1.78533
Buteogallus_anthracinus	ACCIPITRIFORMES	1.58687	1.66745	1.93006	0.673606	0.880814	0.210853	semi-precocial	bi	nonparasite	1.38629	NA	low	VertFishScav	nonpelagic	diurnal	mig	25.9447	377.369	17.4125	continental	1.81291
Buteogallus_gundlachii	ACCIPITRIFORMES	1.58687	1.66745	1.93006	0.673606	0.880814	0.176091	NA	NA	nonparasite	1.50408	NA	med	VertFishScav	nonpelagic	diurnal	sed	27.4007	479.274	21.6304	insular	1.81291
Buteogallus_meridionalis	ACCIPITRIFORMES	1.59106	1.67669	1.93702	0.671466	0.880814	0	NA	NA	nonparasite	NA	NA	low	VertFishScav	nonpelagic	diurnal	mig	25.5799	364.038	11.2003	continental	1.86996
Butorides_striata	PELECANIFORMES	1.35539	1.53782	1.75714	0.629684	0.70757	0.469822	semi-precocial	bi	nonparasite	0.0953102	NA	low	VertFishScav	nonpelagic	diurnal	mig	NA	NA	NA	NA	1.21307
Butorides_virescens	PELECANIFORMES	1.30103	1.29557	1.59934	0.709327	NA	0.588272	semi-precocial	bi	nonparasite	0.0953102	NA	NA	VertFishScav	nonpelagic	diurnal	NA	NA	NA	NA	NA	1.23045
Bycanistes_brevis	BUCEROTIFORMES	1.60206	1.8341	2.03443	0.607877	1.27875	0.21455	altricial	uni	nonparasite	2.07944	cavity	high	FruiNect	nonpelagic	diurnal	sed	23.6239	273.321	2.39431	continental	1.44091
Bycanistes_bucinator	BUCEROTIFORMES	1.38021	1.69897	1.86923	0.569495	1.27875	0.462398	altricial	uni	nonparasite	1.09861	mixed	high	FruiNect	nonpelagic	diurnal	sed	24.0823	297.725	12.5732	continental	1.48996
Bycanistes_subcylindricus	BUCEROTIFORMES	1.62325	1.87216	2.06633	0.600429	1.27875	0.30103	NA	uni	nonparasite	2.30259	mixed	high	FruiNect	nonpelagic	diurnal	sed	25.4004	291.214	3.52174	continental	NA
Cacatua_alba	PSITTACIFORMES	1.45864	1.96057	2.07943	0.48933	1.11394	0.342423	NA	NA	nonparasite	NA	cavity	med	PlantSeed	nonpelagic	diurnal	sed	26.5544	580.986	0.785714	insular	NA
Cacatua_galerita	PSITTACIFORMES	1.43933	1.85049	1.99288	0.528718	1.13988	0.380211	altricial	NA	nonparasite	NA	cavity	med	PlantSeed	nonpelagic	diurnal	sed	25.8637	405.436	20.4534	continental	1.44444
Cacatua_leadbeateri	PSITTACIFORMES	1.42325	1.75967	1.92428	0.561673	1.11394	0.509706	altricial	uni	nonparasite	1.38629	cavity	low	PlantSeed	nonpelagic	diurnal	sed	27.5574	120.841	27.4804	continental	1.18469
Cacatua_pastinator	PSITTACIFORMES	1.37107	1.77815	1.92169	0.530506	1.11394	0.405261	altricial	uni	nonparasite	NA	cavity	none	PlantSeed	nonpelagic	diurnal	sed	25.0014	51.5614	30.6667	continental	1.31387
Cacatua_roseicapilla	PSITTACIFORMES	1.39094	1.72632	1.89126	0.562132	1.08279	0.537119	NA	NA	nonparasite	NA	cavity	none	PlantSeed	nonpelagic	diurnal	sed	27.3679	195.546	25.7886	continental	1.14768
Cacatua_sanguinea	PSITTACIFORMES	1.39794	1.74429	1.9058	0.557278	1.11394	0.409369	NA	uni	nonparasite	NA	cavity	none	PlantSeed	nonpelagic	diurnal	sed	27.6895	205.031	24.9611	continental	1.26951
Cacatua_sulphurea	PSITTACIFORMES	1.38021	1.8451	1.97313	0.505291	1.11394	0.40654	NA	NA	nonparasite	NA	cavity	med	Omnivore	nonpelagic	diurnal	sed	26.3968	413.014	4.84783	insular	1.2014
Cacatua_tenuirostris	PSITTACIFORMES	1.39794	1.74916	1.90915	0.555127	1.11394	0.434036	NA	uni	nonparasite	NA	cavity	low	PlantSeed	nonpelagic	diurnal	sed	21.2768	111.393	35.6481	continental	1.27875
Cacomantis_variolosus	CUCULIFORMES	1.11394	1.25527	1.49136	0.647576	0.623249	0	altricial	NA	parasite	NA	NA	med	Invertebrate	nonpelagic	diurnal	sed	NA	NA	NA	NA	0.303736
Cairina_moschata	ANSERIFORMES	1.53148	1.8451	2.01703	0.571772	0.892095	1.04139	precocial	uni	nonparasite	0	mixed	med	Omnivore	nonpelagic	diurnal	sed	25.8159	405.816	6.01359	continental	1.86923
Cairina_scutulata	ANSERIFORMES	1.47712	2.00975	2.12146	0.476244	0.892095	0.96527	NA	uni	nonparasite	0	mixed	high	PlantSeed	nonpelagic	diurnal	sed	26.3877	700.781	12.4938	continental	1.88593
Calandrella_acutirostris	Sylvioidea	1.02119	1.02119	1.32222	0.707107	NA	0.447158	NA	uni	nonparasite	0	NA	none	Omnivore	nonpelagic	diurnal	mig	13.9644	143.978	35.004	continental	NA
Calandrella_brachydactyla	Sylvioidea	1.07918	1.13033	1.40654	0.685994	NA	0.615687	altricial	uni	nonparasite	0	NA	none	Invertebrate	nonpelagic	diurnal	mig	21.0592	107.571	41.6634	continental	0.39794
Calandrella_cinerea	Sylvioidea	1.14613	1.07918	1.41497	0.733799	NA	0.537819	altricial	uni	nonparasite	0	open	none	PlantSeed	nonpelagic	diurnal	sed	23.6657	224.086	14.3105	continental	0.444435
Calandrella_rufescens	Sylvioidea	1.13033	1.17609	1.45484	0.688247	NA	0.546851	NA	bi	nonparasite	0	open	none	Omnivore	nonpelagic	diurnal	mig	25.1579	41.6812	38.5933	NA	0.30963
Calcarius_lapponicus	Passeroidea	1.07918	1.03141	1.35698	0.726273	NA	0.702431	altricial	uni	nonparasite	0	open	none	Omnivore	nonpelagic	diurnal	mig	6.21022	127.369	68.6737	continental	0.390935
Calcarius_mccownii	Passeroidea	1.07918	1.07918	1.38021	0.707107	0.60206	0.531053	altricial	uni	nonparasite	0	open	none	PlantSeed	nonpelagic	diurnal	mig	17.7036	146.334	47.0192	continental	0.394452
Calcarius_ornatus	Passeroidea	1.06633	1	1.33546	0.733557	0.60206	0.626084	altricial	uni	nonparasite	0	open	none	PlantSeed	nonpelagic	diurnal	mig	18.7942	173.942	47.4769	continental	0.307496
Calcarius_pictus	Passeroidea	1.06726	1.07918	1.37429	0.702237	0.70757	0.600428	altricial	uni	nonparasite	0	open	none	Omnivore	nonpelagic	diurnal	mig	9.76552	143.889	64.4009	continental	0.40654
Calicalicus_madagascariensis	Corvoidea	1.20412	1.20412	1.50515	0.707107	0.851258	0.30103	NA	bi	nonparasite	NA	open	med	Invertebrate	nonpelagic	diurnal	sed	25.7422	734.641	18.5333	insular	NA
Calidris_alba	CHARADRIIFORMES	1.4112	1.17609	1.61039	0.795064	0.908485	0.598791	precocial	bi	nonparasite	0	NA	none	Invertebrate	nonpelagic	diurnal	mig	1.7433	76.709	75.3261	continental	1.04922
Calidris_alpina	CHARADRIIFORMES	1.33244	1.29003	1.61278	0.724148	0.908485	0.600701	precocial	bi	nonparasite	0	NA	none	Invertebrate	nonpelagic	diurnal	mig	8.02448	148.228	67.1373	continental	1.02735
Calidris_bairdii	CHARADRIIFORMES	1.30963	1.27875	1.5955	0.71956	0.869232	0.60206	precocial	bi	nonparasite	0	NA	none	Invertebrate	nonpelagic	diurnal	mig	4.97753	93.3665	71.2597	continental	0.982271
Calidris_canutus	CHARADRIIFORMES	1.33995	1.25527	1.6007	0.740668	0.832509	0.583765	precocial	bi	nonparasite	0	NA	none	Invertebrate	nonpelagic	diurnal	mig	2.08518	81.3152	75.1068	continental	1.28556
Calidris_ferruginea	CHARADRIIFORMES	1.3032	1.17609	1.54531	0.756736	0.880814	0.60206	precocial	uni	nonparasite	0	NA	none	Invertebrate	nonpelagic	diurnal	mig	5.56449	97.9616	72.3859	continental	1.07918
Calidris_fuscicollis	CHARADRIIFORMES	1.34242	1.21748	1.58546	0.755929	0.869232	0.601517	precocial	NA	nonparasite	0	NA	none	Invertebrate	nonpelagic	diurnal	mig	4.6122	82.6608	70.339	continental	1.02325
Calidris_himantopus	CHARADRIIFORMES	1.30103	1.22076	1.56378	0.738969	0.869232	0.598426	precocial	bi	nonparasite	0	open	low	Invertebrate	nonpelagic	diurnal	mig	7.89158	90.9278	67.3889	continental	1.04922
Calidris_maritima	CHARADRIIFORMES	1.33496	1.31175	1.62454	0.716487	0.880814	0.597146	precocial	bi	nonparasite	NA	NA	none	Invertebrate	nonpelagic	diurnal	mig	3.6181	136.724	71.357	continental	1.12385
Calidris_mauri	CHARADRIIFORMES	1.32222	1.27875	1.60206	0.724569	0.869232	0.600701	precocial	bi	nonparasite	0	NA	none	Invertebrate	nonpelagic	diurnal	mig	9.73546	164.057	64.2459	continental	0.875061
Calidris_melanotos	CHARADRIIFORMES	1.34242	1.25527	1.60206	0.74162	0.869232	0.600701	precocial	uni	nonparasite	0	NA	none	Invertebrate	nonpelagic	diurnal	mig	6.51274	94.6721	69.8107	continental	1.11727
Calidris_minutilla	CHARADRIIFORMES	1.3091	1.17609	1.5487	0.758928	0.869232	0.600701	precocial	bi	nonparasite	0	NA	low	Invertebrate	nonpelagic	diurnal	mig	10.8672	180.47	61.2764	continental	0.80618
Calidris_ptilocnemis	CHARADRIIFORMES	1.33646	1.32222	1.63043	0.712879	0.869232	0.599337	precocial	bi	nonparasite	NA	NA	none	Invertebrate	nonpelagic	diurnal	mig	9.16837	214.524	59.7443	continental	1.15229
Calidris_pusilla	CHARADRIIFORMES	1.31069	1.23045	1.57345	0.73896	0.869232	0.60206	precocial	bi	nonparasite	0	open	none	Invertebrate	nonpelagic	diurnal	mig	7.92319	121.765	65.1241	continental	0.838849
Calidris_ruficollis	CHARADRIIFORMES	1.32736	1.21748	1.57692	0.750276	0.875061	0.60206	precocial	NA	nonparasite	NA	NA	none	Invertebrate	nonpelagic	diurnal	mig	6.83928	114.346	68.9486	continental	0.919078
Calidris_temminckii	CHARADRIIFORMES	1.32531	1.21085	1.57287	0.752003	0.851258	0.601517	precocial	uni	nonparasite	0	NA	none	Invertebrate	nonpelagic	diurnal	mig	8.22674	133.446	69.3191	continental	0.763428
Calidris_tenuirostris	CHARADRIIFORMES	1.32222	1.35218	1.63849	0.694808	0.869232	0.60206	precocial	bi	nonparasite	0	NA	none	Omnivore	nonpelagic	diurnal	mig	9.07911	141.752	64.5487	continental	1.34242
Callaeas_cinereus	Corvoidea	1.30821	1.49136	1.7104	0.629368	1.13033	0.39794	altricial	uni	nonparasite	NA	open	med	Omnivore	nonpelagic	diurnal	sed	17.1254	327.79	38.1	insular	1.16732
Callipepla_californica	GALLIFORMES	1.34976	1.07918	1.53624	0.806789	0.60206	1.13883	precocial	uni	nonparasite	0	NA	low	PlantSeed	nonpelagic	diurnal	sed	19.5549	72.7224	39.4689	continental	0.996731
Callipepla_gambelii	GALLIFORMES	1.34733	1.8451	1.96497	0.491113	0.60206	1.09255	precocial	bi	nonparasite	0	NA	none	PlantSeed	nonpelagic	diurnal	sed	25.1567	135.224	33.3571	continental	0.977724
Callipepla_squamata	GALLIFORMES	1.34488	1.09691	1.53939	0.799368	0.60206	1.11143	precocial	uni	nonparasite	0	NA	none	PlantSeed	nonpelagic	diurnal	sed	24.1843	196.148	29.9012	continental	1.01284
Calliphlox_amethystina	TROCHILIFORMES	1.13033	1.32222	1.53782	0.625543	0.623249	0.30103	NA	uni	nonparasite	2.77259	open	med	FruiNect	nonpelagic	diurnal	mig	25.3216	384.731	9.63942	continental	-0.327902
Calliphlox_evelynae	TROCHILIFORMES	1.19033	1.34242	1.57403	0.64291	0.623249	0.30103	NA	uni	nonparasite	0.693147	open	low	FruiNect	nonpelagic	diurnal	sed	28.1962	303.558	23.75	insular	NA
Callocephalon_fimbriatum	PSITTACIFORMES	1.4624	1.74819	1.92942	0.584103	0.968483	0.30103	NA	uni	nonparasite	3.04452	cavity	med	Omnivore	nonpelagic	diurnal	mig	19.67	191.98	35.8529	continental	1.07188
Calonectris_diomedea	PROCELLARIIFORMES	1.73186	1.94571	2.15285	0.615892	1.28556	0	semi-precocial	bi	nonparasite	NA	mixed	none	VertFishScav	pelagic	diurnal	mig	23.2877	203.725	1.57237	continental	1.94448
Calonectris_edwardsii	PROCELLARIIFORMES	1.73239	1.96142	2.16286	0.609208	1.28556	0	semi-precocial	bi	nonparasite	NA	mixed	none	VertFishScav	pelagic	diurnal	mig	24.9446	290.104	8.32436	continental	1.97772
Calonectris_leucomelas	PROCELLARIIFORMES	1.77269	1.84198	2.10975	0.678376	1.28556	0	NA	bi	nonparasite	NA	cavity	high	Omnivore	pelagic	diurnal	mig	26.147	585.455	7.07839	continental	1.8451
Calothorax_lucifer	TROCHILIFORMES	1.17609	1.34242	1.5682	0.636715	0.623249	0.30103	altricial	uni	nonparasite	NA	open	low	FruiNect	nonpelagic	diurnal	mig	22.1289	252.51	25.3525	continental	-0.180456
Calothorax_pulcher	TROCHILIFORMES	1.19033	1.31175	1.5563	0.656167	0.623249	0.30103	NA	uni	nonparasite	1.25276	open	med	FruiNect	nonpelagic	diurnal	sed	22.9926	307.325	17.5	continental	NA
Calypte_anna	TROCHILIFORMES	1.21418	1.32787	1.57576	0.65949	0.681241	0.300487	altricial	uni	nonparasite	1.09861	open	med	FruiNect	nonpelagic	diurnal	mig	21.2135	72.6963	37.49	continental	-0.251812
Calypte_costae	TROCHILIFORMES	1.19728	1.31963	1.56378	0.65577	0.681241	0.30103	altricial	uni	nonparasite	0.405465	open	none	FruiNect	nonpelagic	diurnal	mig	26.3437	97.7057	31.29	continental	-0.337242
Calyptorhynchus_banksii	PSITTACIFORMES	1.4624	1.90849	2.04139	0.513455	1.15534	0	NA	uni	nonparasite	NA	cavity	med	Omnivore	nonpelagic	diurnal	mig	28.1115	268.307	22.4363	continental	1.52504
Calyptorhynchus_funereus	PSITTACIFORMES	1.45864	1.91116	2.04238	0.510657	1.17026	0.309985	NA	uni	nonparasite	NA	cavity	low	Omnivore	nonpelagic	diurnal	sed	21.913	223.105	32.3084	continental	1.52892
Calyptorhynchus_lathami	PSITTACIFORMES	1.4624	1.85126	2	0.538516	1.13988	0	NA	NA	nonparasite	NA	cavity	high	PlantSeed	nonpelagic	diurnal	sed	23.7344	267.761	29.98	continental	1.40654
Calyptorhynchus_latirostris	PSITTACIFORMES	1.45484	1.86629	2.0086	0.528594	1.15534	0.184691	NA	uni	nonparasite	1.09861	cavity	med	PlantSeed	nonpelagic	diurnal	mig	22.7683	57.0385	32.5	continental	1.51587
Camaroptera_brachyura	Sylvioidea	1.16137	1.16137	1.4624	0.707107	0.633468	0.459518	altricial	bi	nonparasite	NA	closed	low	Invertebrate	nonpelagic	diurnal	sed	26.4498	240.386	0.891362	continental	0.0530784
Campephaga_flava	Corvoidea	1.30103	1.33244	1.61805	0.69421	0.662758	0.249198	altricial	uni	nonparasite	1.79176	open	low	Invertebrate	nonpelagic	diurnal	sed	23.9602	272.848	12.1747	continental	0.477121
Campephaga_quiscalina	Corvoidea	1.30103	1.34242	1.62325	0.690066	0.662758	0.30103	NA	uni	nonparasite	1.94591	open	med	Invertebrate	nonpelagic	diurnal	sed	24.3774	342.816	1.71244	continental	NA
Campephilus_magellanicus	PICIFORMES	1.30103	1.65321	1.81291	0.5547	0.812913	0.352183	altricial	bi	nonparasite	1.79176	cavity	high	Invertebrate	nonpelagic	diurnal	sed	10.8519	375.481	47.2674	continental	1.01703
Campephilus_principalis	PICIFORMES	1.26717	1.54407	1.72835	0.588043	0.812913	0.462398	NA	bi	nonparasite	2.19722	cavity	high	Invertebrate	nonpelagic	diurnal	sed	NA	NA	NA	NA	1.11394
Campethera_abingoni	PICIFORMES	1.11394	1.37107	1.56229	0.596795	0.623249	0.393575	NA	bi	nonparasite	0.336472	cavity	med	Invertebrate	nonpelagic	diurnal	sed	24.5425	266.543	12.9783	continental	0.60206
Campethera_bennettii	PICIFORMES	1.21748	1.42325	1.63347	0.619452	0.623249	0.477121	NA	bi	nonparasite	1.09861	cavity	none	Invertebrate	nonpelagic	diurnal	sed	24.0861	247.261	16.4072	continental	0.672098
Campethera_notata	PICIFORMES	1.09691	1.41497	1.58546	0.569803	0.623249	0.414973	NA	bi	nonparasite	NA	cavity	med	Invertebrate	nonpelagic	diurnal	sed	21.0403	200.033	33.0417	continental	0.591065
Camptostoma_imberbe	Tyrannidae	1.17609	1.07918	1.43136	0.745356	0.556303	0.3457	NA	uni	nonparasite	NA	closed	low	Invertebrate	nonpelagic	diurnal	sed	25.2938	369.123	20.4259	continental	0.113943
Camptostoma_obsoletum	Tyrannidae	1.16137	1.23045	1.49831	0.678467	0.556303	0.342423	NA	uni	nonparasite	0.693147	closed	low	Invertebrate	nonpelagic	diurnal	mig	25.3526	395.408	9.6823	continental	0.117271
Campylopterus_rufus	TROCHILIFORMES	1.19033	1.38917	1.60206	0.622495	0.623249	0.30103	NA	uni	nonparasite	0.693147	open	high	FruiNect	nonpelagic	diurnal	sed	24.986	393.413	14.8333	continental	NA
Campylorhynchus_brunneicapillus	Muscicapoidea	1.21085	1.3217	1.57083	0.660708	NA	0.563481	altricial	uni	nonparasite	NA	closed	none	Invertebrate	nonpelagic	diurnal	sed	25.5839	166.052	29.0643	continental	0.546851
Campylorhynchus_griseus	Muscicapoidea	1.23045	1.23045	1.53148	0.707107	0.556303	0.591065	altricial	uni	nonparasite	1.50408	mixed	low	Invertebrate	nonpelagic	diurnal	sed	26.6386	282.244	7.5678	continental	NA
Campylorhynchus_nuchalis	Muscicapoidea	1.29003	1.27875	1.58546	0.711684	0.60206	0.60206	altricial	uni	nonparasite	1.09861	mixed	med	Invertebrate	nonpelagic	diurnal	sed	26.7276	292.401	8.78358	continental	NA
Campylorhynchus_zonatus	Muscicapoidea	1.30103	1.26717	1.58546	0.72075	0.556303	0.59384	NA	uni	nonparasite	1.09861	closed	med	Invertebrate	nonpelagic	diurnal	sed	25.4055	470.691	12.6196	continental	NA
Caprimulgus_aegyptius	CAPRIMULGIFORMES	1.24304	1.44716	1.65801	0.620174	0.748188	0.267172	semi-precocial	bi	nonparasite	0	open	none	Invertebrate	nonpelagic	noctural	mig	29.2649	11.2929	35.3468	continental	0.924279
Caprimulgus_carolinensis	CAPRIMULGIFORMES	1.30103	1.23045	1.5682	0.735215	0.748188	0.297396	semi-precocial	bi	nonparasite	0	open	med	Invertebrate	nonpelagic	noctural	mig	25.5009	334.674	34.3939	continental	1.10721
Caprimulgus_europaeus	CAPRIMULGIFORMES	1.26126	1.23679	1.55023	0.716997	0.748188	0.278754	semi-precocial	bi	nonparasite	0	open	low	Invertebrate	nonpelagic	noctural	mig	19.4199	137.765	47.2987	continental	0.924279
Caprimulgus_fossii	CAPRIMULGIFORMES	1.19033	1.25527	1.52504	0.680211	0.748188	0.267172	semi-precocial	bi	nonparasite	0	open	none	Invertebrate	nonpelagic	noctural	mig	24.5078	311.246	12.6175	continental	0.690196
Caprimulgus_indicus	CAPRIMULGIFORMES	1.23045	1.23045	1.53148	0.707107	0.748188	0.267172	NA	bi	nonparasite	NA	open	med	Invertebrate	nonpelagic	noctural	sed	22.5587	417.373	34.1563	continental	0.90309
Caprimulgus_macrurus	CAPRIMULGIFORMES	1.30643	1.38917	1.65079	0.672692	0.748188	0.286307	semi-precocial	bi	nonparasite	0	open	low	Invertebrate	nonpelagic	noctural	sed	27.044	619.395	5.39317	continental	0.886491
Caprimulgus_natalensis	CAPRIMULGIFORMES	1.30103	0.90309	1.44716	0.845154	0.748188	0.30103	NA	bi	nonparasite	0	open	low	Invertebrate	nonpelagic	noctural	sed	24.9784	309.231	3.82399	continental	0.80618
Caprimulgus_nigrescens	CAPRIMULGIFORMES	1.23045	1.14613	1.49136	0.740532	0.748188	0	semi-precocial	bi	nonparasite	0	open	low	Invertebrate	nonpelagic	noctural	sed	26.0301	382.702	2.39104	continental	0.69897
Caprimulgus_noctitherus	CAPRIMULGIFORMES	1.2816	1.23045	1.55781	0.727607	0.748188	0.230449	NA	bi	nonparasite	0	open	high	Invertebrate	nonpelagic	noctural	sed	26.6095	454.889	18	insular	0.845098
Caprimulgus_pectoralis	CAPRIMULGIFORMES	1.25527	1.25527	1.5563	0.707107	0.748188	0.278754	semi-precocial	bi	nonparasite	0	open	none	Invertebrate	nonpelagic	noctural	sed	NA	NA	NA	NA	0.792392
Caprimulgus_rufigena	CAPRIMULGIFORMES	1.20412	1.27875	1.54407	0.676123	0.748188	0.267172	NA	bi	nonparasite	0	open	none	Invertebrate	nonpelagic	noctural	mig	24.065	195.651	22.0113	continental	0.755875
Caprimulgus_tristigma	CAPRIMULGIFORMES	1.28443	1.29003	1.58827	0.704822	0.748188	0.30103	semi-precocial	bi	nonparasite	0	open	none	Invertebrate	nonpelagic	noctural	sed	24.8807	221.584	6.80503	continental	NA
Caprimulgus_vociferus	CAPRIMULGIFORMES	1.28631	1.24304	1.56624	0.724491	0.748188	0.277991	semi-precocial	bi	nonparasite	0	open	high	Invertebrate	nonpelagic	noctural	mig	21.4442	284.576	37.9962	continental	0.845098
Caprimulgus_whitelyi	CAPRIMULGIFORMES	1.14613	1.5563	1.69897	0.52915	0.748188	0	semi-precocial	bi	nonparasite	0	open	high	Invertebrate	nonpelagic	noctural	sed	25.001	466.616	4.875	continental	0.69897
Caracara_cheriway	FALCONIFORMES	1.50515	1.6744	1.899	0.635441	1.05308	0.352183	NA	bi	nonparasite	0.916291	NA	none	VertFishScav	nonpelagic	diurnal	sed	25.896	326.31	12.88	continental	1.86923
Caracara_plancus	FALCONIFORMES	1.49601	1.79934	1.97467	0.576329	1.05308	0.377185	NA	NA	nonparasite	0	NA	none	VertFishScav	nonpelagic	diurnal	sed	22.1651	325.154	25.5592	continental	1.87313
Cardellina_rubrifrons	Passeroidea	1.11394	1.07918	1.39794	0.72111	0.60206	0.598791	altricial	uni	nonparasite	0	open	high	Invertebrate	nonpelagic	diurnal	mig	23.1979	250.781	29.6525	continental	0.143015
Cardinalis_cardinalis	Passeroidea	1.09691	1.07463	1.38694	0.716115	0.690196	0.485721	altricial	uni	nonparasite	0.223144	open	low	PlantSeed	nonpelagic	diurnal	sed	24.1361	282.318	34.0027	continental	0.656577
Cardinalis_sinuatus	Passeroidea	1.14613	1.0607	1.40654	0.740959	0.690196	0.510098	NA	uni	nonparasite	1.22378	open	none	PlantSeed	nonpelagic	diurnal	mig	25.6262	212.166	28	continental	0.609594
Carduelis_cannabina	Passeroidea	1.10551	1.11893	1.4133	0.701625	0.612784	0.684621	altricial	uni	nonparasite	0	open	none	PlantSeed	nonpelagic	diurnal	mig	18.4497	159.89	48.3794	continental	0.220108
Carduelis_carduelis	Passeroidea	1.09864	1.14922	1.4257	0.686236	0.623249	0.674402	altricial	uni	nonparasite	NA	open	low	PlantSeed	nonpelagic	diurnal	mig	18.6793	150.782	47.7181	continental	0.184691
Carduelis_chloris	Passeroidea	1.11227	1.15534	1.43537	0.689369	0.623249	0.675549	altricial	uni	nonparasite	0.693147	open	low	PlantSeed	nonpelagic	diurnal	mig	18.2242	166.222	49.7032	continental	0.33646
Carduelis_citrinella	Passeroidea	1.13033	1.21748	1.47712	0.67082	0.643453	0.652004	altricial	uni	nonparasite	NA	open	med	PlantSeed	nonpelagic	diurnal	mig	17.2262	217.882	44.1338	continental	0.149219
Carduelis_flammea	Passeroidea	1.03141	1.07004	1.35218	0.691215	0.653213	0.692406	altricial	uni	nonparasite	0	open	med	PlantSeed	nonpelagic	diurnal	mig	NA	NA	NA	NA	0.146128
Carduelis_flavirostris	Passeroidea	1.13033	1.14613	1.43933	0.700649	0.623249	0.733465	NA	uni	nonparasite	0	open	none	PlantSeed	nonpelagic	diurnal	mig	14.5882	156.292	43.916	continental	0.143795
Carduelis_hornemanni	Passeroidea	1.09167	1.11394	1.40398	0.697982	NA	0.658011	NA	uni	nonparasite	0	open	NA	PlantSeed	nonpelagic	diurnal	NA	NA	NA	NA	NA	0.161368
Carduelis_pinus	Passeroidea	1.11394	1.16137	1.43933	0.687552	0.591065	0.549616	altricial	uni	nonparasite	0.693147	open	med	PlantSeed	nonpelagic	diurnal	mig	15.4099	222.555	49.2049	continental	0.143015
Carduelis_psaltria	Passeroidea	1.07918	1.13033	1.40654	0.685994	0.653213	0.611015	altricial	uni	nonparasite	0.916291	open	none	PlantSeed	nonpelagic	diurnal	sed	22.8657	204.977	27.4545	continental	0.0530784
Carduelis_spinus	Passeroidea	1.10551	1.14613	1.42732	0.690388	0.612784	0.601245	altricial	uni	nonparasite	NA	NA	med	PlantSeed	nonpelagic	diurnal	mig	15.3697	231.528	54.8773	continental	0.11059
Carduelis_tristis	Passeroidea	1.11394	1.1383	1.42732	0.697124	0.612784	0.702215	altricial	uni	nonparasite	NA	open	low	PlantSeed	nonpelagic	diurnal	mig	18.7951	226.964	44.4293	continental	0.115611
Cariama_cristata	CARIAMIFORMES	1.41913	1.14613	1.60477	0.807573	0.826075	0.361728	NA	bi	nonparasite	0.693147	open	low	Invertebrate	nonpelagic	diurnal	sed	25.158	380.714	19.3799	continental	1.88081
Carpococcyx_renauldi	CUCULIFORMES	1.44716	1.25527	1.66276	0.780189	0.623249	0.447158	NA	bi	nonparasite	1.09861	open	med	Invertebrate	nonpelagic	diurnal	sed	27.8523	505.673	14.538	continental	NA
Carpodacus_erythrinus	Passeroidea	1.10721	1.13354	1.4216	0.696311	0.612784	0.695263	altricial	uni	nonparasite	0	open	low	PlantSeed	nonpelagic	diurnal	mig	14.5353	200.005	53.7604	continental	0.360309
Carpodacus_mexicanus	Passeroidea	1.1383	1.18398	1.46277	0.68828	0.612784	0.63271	altricial	uni	nonparasite	NA	open	none	PlantSeed	nonpelagic	diurnal	sed	21.9992	215.697	36.7302	continental	0.303196
Carpodacus_purpureus	Passeroidea	1.11394	1.14613	1.43136	0.693889	0.612784	0.623077	altricial	uni	nonparasite	0	NA	low	PlantSeed	nonpelagic	diurnal	mig	15.4825	238.649	49.9335	continental	0.36502
Caryothraustes_poliogaster	Passeroidea	1.12222	1.0607	1.39358	0.731679	0.612784	0.477121	NA	uni	nonparasite	1.38629	open	med	FruiNect	nonpelagic	diurnal	sed	25.9888	504.451	14.9	continental	NA
Casmerodius_albus	PELECANIFORMES	1.39967	1.61805	1.82347	0.613903	0.959041	0.544068	semi-precocial	bi	nonparasite	2.77259	NA	none	VertFishScav	nonpelagic	diurnal	mig	24.2481	299.527	9.96105	continental	1.73838
Casuarius_bennetti	CASUARIIFORMES	1.70329	2.43769	2.51116	0.394516	1.05308	0.64836	NA	uni	nonparasite	0	open	high	FruiNect	nonpelagic	diurnal	sed	24.564	812.242	4.89474	insular	NA
Casuarius_casuarius	CASUARIIFORMES	1.69897	2.4014	2.48001	0.406894	1.09691	0.679743	NA	uni	nonparasite	0	NA	med	FruiNect	nonpelagic	diurnal	sed	25.8723	765.047	6.99438	continental	2.79029
Casuarius_unappendiculatus	CASUARIIFORMES	1.69897	2.4014	2.48001	0.406894	1	0.778151	NA	uni	nonparasite	NA	NA	high	FruiNect	nonpelagic	diurnal	sed	25.6038	778.126	2.93182	insular	2.22603
Catharacta_antarctica	CHARADRIIFORMES	1.47712	1.61278	1.85126	0.650027	1.233	0.30103	semi-precocial	NA	nonparasite	0	open	none	VertFishScav	pelagic	diurnal	mig	NA	NA	NA	NA	2.01263
Catharacta_chilensis	CHARADRIIFORMES	1.46982	1.64345	1.86629	0.63353	1.23553	0.30103	NA	NA	nonparasite	0	open	none	VertFishScav	pelagic	diurnal	sed	11.1914	369.644	48.8095	continental	2.00732
Catharacta_maccormicki	CHARADRIIFORMES	1.46982	1.71181	1.90849	0.603488	1.233	0.278754	semi-precocial	NA	nonparasite	0	open	none	VertFishScav	pelagic	diurnal	mig	-6.69365	44.7133	69.3725	insular	1.96118
Catharacta_skua	CHARADRIIFORMES	1.4624	1.716	1.90849	0.598352	1.24304	0.30103	semi-precocial	NA	nonparasite	0	open	none	VertFishScav	pelagic	diurnal	mig	7.73947	229.794	67.3393	continental	2.02129
Cathartes_aura	ACCIPITRIFORMES	1.59522	1.87506	2.05833	0.586739	0.995635	0.297761	semi-precocial	bi	nonparasite	0	mixed	low	VertFishScav	nonpelagic	diurnal	mig	22.8391	304.257	6.79396	continental	1.90875
Catharus_aurantiirostris	Muscicapoidea	1.16137	1.14613	1.45484	0.713283	0.623249	0.30103	NA	uni	nonparasite	0.0953102	NA	med	Omnivore	nonpelagic	diurnal	mig	23.708	402.182	15.8	continental	0.60206
Catharus_bicknelli	Muscicapoidea	1.11394	1.08636	1.4014	0.718243	0.623249	0.574031	altricial	uni	nonparasite	0.405465	open	high	Invertebrate	nonpelagic	diurnal	mig	15.8886	308.84	46.6818	continental	0.544068
Catharus_frantzii	Muscicapoidea	1.17609	1.17609	1.47712	0.707107	0.623249	0.30103	NA	uni	nonparasite	0.693147	NA	med	Invertebrate	nonpelagic	diurnal	sed	24.1176	414.338	16.3906	continental	0.544068
Catharus_fuscescens	Muscicapoidea	1.06539	1.04139	1.35459	0.716807	0.633468	0.592454	altricial	uni	nonparasite	0	mixed	med	Omnivore	nonpelagic	diurnal	mig	16.67	233.411	46.7888	continental	0.533073
Catharus_guttatus	Muscicapoidea	1.09691	1.09691	1.39794	0.707107	0.612784	0.561499	altricial	uni	nonparasite	0	NA	med	Invertebrate	nonpelagic	diurnal	mig	14.8612	220.014	51.2089	continental	0.50515
Catharus_minimus	Muscicapoidea	1.12222	1.07918	1.40226	0.724398	0.60206	0.593101	altricial	uni	nonparasite	NA	open	med	Invertebrate	nonpelagic	diurnal	mig	10.99	179.523	61.7177	continental	0.544068
Catharus_occidentalis	Muscicapoidea	1.17609	1.17609	1.47712	0.707107	0.623249	0.380211	NA	uni	nonparasite	0	NA	high	Omnivore	nonpelagic	diurnal	sed	23.0282	361.026	21.8973	continental	0.544068
Catharus_ustulatus	Muscicapoidea	1.08814	1.09691	1.39358	0.703526	0.633468	0.542514	altricial	uni	nonparasite	0.693147	NA	high	Invertebrate	nonpelagic	diurnal	mig	13.9618	214.823	53.679	continental	0.551145
Catherpes_mexicanus	Muscicapoidea	1.21748	1.20412	1.51188	0.712525	0.556303	0.742332	altricial	uni	nonparasite	NA	open	none	Invertebrate	nonpelagic	diurnal	sed	21.6702	151.227	34.8781	continental	0.232361
Centrocercus_urophasianus	GALLIFORMES	1.42325	1.38917	1.70757	0.720838	0.716003	0.86673	precocial	uni	nonparasite	0	open	none	PlantSeed	nonpelagic	diurnal	sed	18.1373	102.922	43.5296	continental	1.64098
Centropus_grillii	CUCULIFORMES	1.14613	1.27875	1.51851	0.651339	0.579784	0.605664	altricial	uni	nonparasite	0.182322	closed	none	Invertebrate	nonpelagic	diurnal	sed	25.8848	287.517	2.29934	continental	0.954243
Centropus_phasianinus	CUCULIFORMES	1.17609	1.10037	1.44091	0.73721	0.579784	0.556303	altricial	bi	nonparasite	NA	closed	med	Invertebrate	nonpelagic	diurnal	sed	27.8555	450.801	16.524	continental	1.25527
Centropus_senegalensis	CUCULIFORMES	1.26126	1.27875	1.57113	0.699952	0.579784	0.498311	NA	NA	nonparasite	NA	closed	med	VertFishScav	nonpelagic	diurnal	sed	27.1739	227.355	3.63599	continental	1.08279
Centropus_superciliosus	CUCULIFORMES	1.19033	1.32222	1.56229	0.651658	0.579784	0.595986	altricial	bi	nonparasite	0	closed	none	Omnivore	nonpelagic	diurnal	sed	24.7479	242.173	7.3702	continental	1.05563
Centropus_toulou	CUCULIFORMES	1.17609	1.27875	1.53148	0.664211	0.579784	0.380211	NA	NA	nonparasite	0.693147	closed	med	Omnivore	nonpelagic	diurnal	sed	25.7103	691.159	19.0753	insular	1.0086
Cephalopterus_penduliger	Cotingidae	1.43933	1.50515	1.77452	0.679842	0.662758	0	NA	uni	nonparasite	1.79176	open	med	FruiNect	nonpelagic	diurnal	sed	23.4258	746.036	0.5	continental	NA
Cepphus_carbo	CHARADRIIFORMES	1.44716	1.51851	1.78533	0.677507	0.963788	0.176091	semi-precocial	bi	nonparasite	0	NA	none	VertFishScav	pelagic	diurnal	mig	13.0964	292.249	50.0925	continental	1.81954
Cepphus_columba	CHARADRIIFORMES	1.46982	1.5682	1.82282	0.66604	0.90309	0.246129	semi-precocial	bi	nonparasite	NA	mixed	none	VertFishScav	pelagic	diurnal	mig	10.5863	254.437	55.8553	continental	1.74036
Cepphus_grylle	CHARADRIIFORMES	1.46909	1.5966	1.83853	0.653545	1.03743	0.26678	semi-precocial	bi	nonparasite	NA	open	none	VertFishScav	pelagic	diurnal	mig	6.495	155.015	67.7102	continental	1.69897
Cercomacra_tyrannina	Thamnophilidae	1.24304	1.02119	1.44716	0.790569	0.819544	0.30103	altricial	bi	nonparasite	0.470004	closed	med	Invertebrate	nonpelagic	diurnal	sed	26.1175	409.962	5.02646	continental	0.388723
Cercomela_familiaris	Muscicapoidea	1.14613	1.23045	1.49136	0.672022	0.579784	0.477121	NA	uni	nonparasite	NA	mixed	none	Invertebrate	nonpelagic	diurnal	sed	25.099	210.833	9.26478	continental	0.472756
Cercomela_melanura	Muscicapoidea	1.13033	1.14613	1.43933	0.700649	0.579784	0.544068	NA	uni	nonparasite	NA	mixed	none	Invertebrate	nonpelagic	diurnal	sed	31.2412	29.6523	18.4309	continental	0.354108
Cereopsis_novaehollandiae	ANSERIFORMES	1.54716	1.85431	2.02837	0.57464	1.02938	0.626682	NA	uni	nonparasite	0	NA	none	PlantSeed	nonpelagic	diurnal	mig	20.142	100.694	36.1147	continental	2.13672
Cerorhinca_monocerata	CHARADRIIFORMES	1.56526	1.65562	1.91381	0.669456	0.90309	0	semi-precocial	bi	nonparasite	0	cavity	none	VertFishScav	pelagic	diurnal	sed	13.6045	305.055	50.1202	continental	1.89042
Certhia_americana	Muscicapoidea	1.17609	1.20412	1.49136	0.695608	NA	0.737193	altricial	uni	nonparasite	0.470004	mixed	high	Invertebrate	nonpelagic	diurnal	mig	16.6281	238.511	45.3112	continental	0.049218
Certhia_brachydactyla	Muscicapoidea	1.17609	1.21219	1.49554	0.692267	NA	0.769623	NA	uni	nonparasite	0.405465	mixed	med	Invertebrate	nonpelagic	diurnal	sed	19.9028	148.227	43.6374	continental	0.0597527
Certhia_discolor	Muscicapoidea	1.19033	1.17609	1.4843	0.712879	NA	0.579784	NA	NA	nonparasite	NA	NA	high	Invertebrate	nonpelagic	diurnal	mig	16.3006	785.551	28.2812	continental	0.09691
Certhia_familiaris	Muscicapoidea	1.16879	1.19866	1.48501	0.694849	0.531479	0.725299	altricial	uni	nonparasite	0	mixed	high	Invertebrate	nonpelagic	diurnal	sed	16.443	225.578	51.659	continental	0.0530784
Certhia_himalayana	Muscicapoidea	1.13033	1.32222	1.53782	0.625543	NA	0.681241	NA	uni	nonparasite	NA	mixed	high	Invertebrate	nonpelagic	diurnal	mig	17.0076	354.555	33.4125	continental	0.064458
Certhia_hodgsoni	Muscicapoidea	1.17609	1.19033	1.4843	0.701287	NA	0.736397	NA	NA	nonparasite	0.405465	cavity	high	Invertebrate	nonpelagic	diurnal	sed	14.2498	445.529	30.5667	continental	0.049218
Certhia_manipurensis	Muscicapoidea	1.19033	1.17609	1.4843	0.712879	NA	0.568202	NA	uni	nonparasite	1.22378	NA	high	Invertebrate	nonpelagic	diurnal	mig	25.0568	764.306	21.4048	continental	0.09691
Certhilauda_chuana	Sylvioidea	1.19312	1.04139	1.42488	0.765811	0.544068	NA	altricial	uni	nonparasite	0	open	none	Invertebrate	nonpelagic	diurnal	sed	24.1006	243.417	25.3966	continental	NA
Certhionyx_niger	Meliphagoidea	1.17319	1.19173	1.48359	0.699519	0.763428	0.297396	altricial	bi	nonparasite	0.139762	open	none	Omnivore	nonpelagic	diurnal	mig	28.1729	140.491	26.2376	continental	0.045323
Certhionyx_variegatus	Meliphagoidea	1.14613	1.09691	1.42325	0.726844	0.763428	0.41218	altricial	bi	nonparasite	0.470004	open	none	FruiNect	nonpelagic	diurnal	sed	28.2351	124.34	26.5829	continental	0.489958
Ceryle_rudis	CORACIIFORMES	1.21748	1.40654	1.62325	0.626783	0.643453	0.687975	altricial	bi	nonparasite	0	cavity	low	VertFishScav	nonpelagic	diurnal	sed	26.9894	299.011	7.75178	continental	0.909823
Cettia_cetti	Sylvioidea	1.21748	1.17609	1.49831	0.723747	0.568202	0.662758	altricial	uni	nonparasite	NA	open	none	Invertebrate	nonpelagic	diurnal	mig	21.9348	81.1134	41.4295	continental	0.255273
Cettia_diphone	Sylvioidea	1.20412	1.14613	1.47712	0.730297	0.568202	0.630936	NA	NA	nonparasite	NA	NA	low	Invertebrate	nonpelagic	diurnal	mig	21.3061	547.971	37.5183	insular	0.264818
Chaetura_brachyura	APODIFORMES	1.24304	1.45864	1.66511	0.615125	0.732394	0.585461	NA	NA	nonparasite	0	NA	med	Invertebrate	nonpelagic	diurnal	sed	26.1014	426.609	2.55263	continental	0.247973
Chaetura_pelagica	APODIFORMES	1.30103	1.36642	1.63599	0.68002	0.728354	0.632963	altricial	bi	nonparasite	NA	mixed	low	Invertebrate	nonpelagic	diurnal	mig	21.3184	281.491	41.1132	continental	0.283301
Chaetura_vauxi	APODIFORMES	1.27875	1.38021	1.63347	0.664726	0.732394	0.618048	altricial	bi	nonparasite	NA	mixed	med	Invertebrate	nonpelagic	diurnal	mig	19.4665	275.2	33.6023	continental	0.238046
Chalcophaps_indica	COLUMBIFORMES	1.14613	1.12222	1.43537	0.716772	0.748188	0.30103	semi-precocial	bi	nonparasite	0.693147	open	med	Omnivore	nonpelagic	diurnal	sed	26.7329	588.757	5.37487	continental	0.799341
Chamaea_fasciata	Sylvioidea	1.18184	1.17754	1.48073	0.708858	0.716003	0.569374	altricial	bi	nonparasite	0.262364	open	none	Omnivore	nonpelagic	diurnal	sed	19.8548	45.8	38.1364	continental	0.288361
Charadrius_alexandrinus	CHARADRIIFORMES	1.40697	1.46945	1.74036	0.681242	0.69897	0.474944	precocial	bi	nonparasite	0	open	none	Invertebrate	nonpelagic	diurnal	mig	23.0059	161.954	35.8122	continental	0.951014
Charadrius_bicinctus	CHARADRIIFORMES	1.44716	1.58546	1.82282	0.648886	0.69897	0.473304	precocial	bi	nonparasite	0	open	none	Invertebrate	nonpelagic	diurnal	mig	15.3284	368.106	41.8438	insular	1.05404
Charadrius_dubius	CHARADRIIFORMES	1.38917	1.39358	1.69241	0.70531	0.69897	0.597421	precocial	bi	nonparasite	0	open	low	Invertebrate	nonpelagic	diurnal	mig	20.0404	236.89	44.0978	continental	0.886491
Charadrius_hiaticula	CHARADRIIFORMES	1.38021	1.38021	1.68124	0.707107	0.70757	0.557507	precocial	bi	nonparasite	0	open	none	Invertebrate	nonpelagic	diurnal	mig	6.75577	148.913	68.8345	continental	1.03543
Charadrius_leschenaultii	CHARADRIIFORMES	1.38021	1.47712	1.73239	0.666667	0.763428	0.468716	NA	bi	nonparasite	0	open	none	Invertebrate	nonpelagic	diurnal	mig	20.0362	97.4307	43.9005	continental	1.29226
Charadrius_marginatus	CHARADRIIFORMES	1.43217	1.51521	1.7767	0.672563	0.716003	0.388723	NA	bi	nonparasite	0	open	none	Invertebrate	nonpelagic	diurnal	sed	25.8965	300.305	6.37055	continental	0.951823
Charadrius_melodus	CHARADRIIFORMES	1.43735	1.4843	1.76249	0.687752	0.716003	0.582347	precocial	bi	nonparasite	0	open	none	Invertebrate	nonpelagic	diurnal	mig	19.4684	237.386	45.4758	continental	0.973128
Charadrius_mongolus	CHARADRIIFORMES	1.36173	1.51188	1.74429	0.64375	0.716003	0.477121	NA	NA	nonparasite	0	open	low	Invertebrate	nonpelagic	diurnal	mig	11.7693	199.614	43.3038	continental	1.09342
Charadrius_montanus	CHARADRIIFORMES	1.4624	1.53466	1.80106	0.677125	0.716003	0.473487	precocial	bi	nonparasite	0	open	none	Invertebrate	nonpelagic	diurnal	mig	18.9349	138.915	41.021	continental	1.21748
Charadrius_obscurus	CHARADRIIFORMES	1.47712	1.58827	1.83727	0.660578	0.69897	0.459895	precocial	bi	nonparasite	0	NA	none	Invertebrate	nonpelagic	diurnal	sed	17.6582	314.238	37.7941	insular	1.33646
Charadrius_pecuarius	CHARADRIIFORMES	1.40226	1.42732	1.716	0.696833	0.69897	0.292256	precocial	bi	nonparasite	0	open	none	Invertebrate	nonpelagic	diurnal	sed	26.5017	213.209	3.23964	continental	0.916454
Charadrius_ruficapillus	CHARADRIIFORMES	1.44326	1.4624	1.75397	0.699276	0.716003	0.389609	precocial	bi	nonparasite	0	open	none	Invertebrate	nonpelagic	diurnal	sed	26.8523	198.772	26.1785	continental	0.951823
Charadrius_semipalmatus	CHARADRIIFORMES	1.38202	1.40226	1.69329	0.698819	0.716003	0.574465	precocial	bi	nonparasite	0	NA	none	Invertebrate	nonpelagic	diurnal	mig	9.43312	154.143	63.7051	continental	1.00647
Charadrius_thoracicus	CHARADRIIFORMES	1.43136	1.49831	1.76716	0.679366	0.716003	0.30103	NA	bi	nonparasite	0	open	low	Invertebrate	nonpelagic	diurnal	sed	27.4933	490.529	20.3947	insular	NA
Charadrius_tricollaris	CHARADRIIFORMES	1.43537	1.49136	1.7653	0.683967	0.716003	0.314218	NA	bi	nonparasite	0	open	none	Invertebrate	nonpelagic	diurnal	sed	24.3559	274.453	12.4426	continental	0.869232
Charadrius_vociferus	CHARADRIIFORMES	1.39489	1.4417	1.71995	0.68781	0.716003	0.60206	precocial	bi	nonparasite	0	open	none	Invertebrate	nonpelagic	diurnal	mig	18.681	226.313	43.2319	continental	1.16137
Charadrius_wilsonia	CHARADRIIFORMES	1.38917	1.32222	1.65801	0.733799	0.716003	0.474944	precocial	bi	nonparasite	0	open	none	Invertebrate	nonpelagic	diurnal	mig	26.7353	350.943	15.4854	continental	1.09342
Chasiempis_sandwichensis	Corvoidea	1.25527	1.20412	1.53148	0.727607	0.770852	0.284431	altricial	bi	nonparasite	1.09861	open	med	Invertebrate	nonpelagic	diurnal	sed	23.0037	311.603	20.7	insular	NA
Chauna_chavaria	ANSERIFORMES	1.63347	1.8293	2.04336	0.623811	0.69897	0.59384	semi-precocial	bi	nonparasite	NA	NA	none	PlantSeed	nonpelagic	diurnal	sed	26.3326	401.126	8.97826	continental	2.26482
Chauna_torquata	ANSERIFORMES	1.64591	1.8293	2.04825	0.629264	0.69897	0.596597	precocial	bi	nonparasite	0	open	none	PlantSeed	nonpelagic	diurnal	sed	24.8841	404.22	24.8274	continental	2.20412
Chelictinia_riocourii	ACCIPITRIFORMES	1.4624	1.52504	1.79588	0.681175	0.819544	0.60206	NA	bi	nonparasite	1.09861	NA	none	Invertebrate	nonpelagic	diurnal	mig	31.3219	65.3928	14.1983	continental	NA
Chen_caerulescens	ANSERIFORMES	1.37245	1.63599	1.82494	0.593959	0.94939	0.635148	precocial	uni	parasite	0	NA	none	PlantSeed	nonpelagic	diurnal	mig	4.41075	94.7795	71.0117	continental	2.09508
Chen_canagica	ANSERIFORMES	1.38739	1.74036	1.89982	0.554351	0.94939	0.694605	precocial	uni	nonparasite	0	NA	none	PlantSeed	nonpelagic	diurnal	mig	8.01747	156.136	65.122	continental	2.07918
Chen_rossii	ANSERIFORMES	1.34242	1.61805	1.80277	0.588606	0.934498	0.605305	precocial	NA	nonparasite	0	NA	none	PlantSeed	nonpelagic	diurnal	mig	9.07505	133.063	62.4091	continental	1.96379
Chenonetta_jubata	ANSERIFORMES	1.46982	1.75587	1.93702	0.583987	0.845098	0.992333	NA	uni	nonparasite	NA	mixed	low	PlantSeed	nonpelagic	diurnal	sed	26.9712	183.706	26.8567	continental	1.73239
Chersomanes_albofasciata	Sylvioidea	1.07918	0.90309	1.30103	0.774597	0.579784	0.380211	altricial	uni	nonparasite	0	NA	none	Invertebrate	nonpelagic	diurnal	sed	23.4467	164.838	23.4963	continental	0.342423
Chersophilus_duponti	Sylvioidea	1.09691	0.90309	1.31175	0.780869	NA	0.440909	NA	uni	nonparasite	0	open	none	Omnivore	nonpelagic	diurnal	sed	25.299	30.9569	34.8659	continental	0.555094
Chionis_albus	CHARADRIIFORMES	1.47712	1.74036	1.92942	0.594089	1.02119	0.373831	semi-precocial	bi	nonparasite	NA	NA	none	VertFishScav	nonpelagic	diurnal	mig	-0.350061	183.654	62.1857	insular	1.652
Chionis_minor	CHARADRIIFORMES	1.46015	1.72016	1.91036	0.595517	1.02119	0.354269	semi-precocial	NA	nonparasite	NA	NA	none	VertFishScav	nonpelagic	diurnal	sed	5.96806	334.962	48.7222	insular	1.63448
Chiroxiphia_lanceolata	Cotingidae	1.25527	1.20412	1.53148	0.727607	0.643453	0.30103	altricial	uni	nonparasite	0.693147	open	med	FruiNect	nonpelagic	diurnal	sed	26.5556	291.611	9.40411	continental	NA
Chlamydera_nuchalis	Ptilonorhynchoidea	1.32222	1.30643	1.61542	0.713506	0.826075	0.113943	semi-precocial	uni	nonparasite	1.09861	NA	med	FruiNect	nonpelagic	diurnal	sed	29.414	407.685	16.5427	continental	1.25768
Chlamydotis_undulata	OTIDIFORMES	1.37414	1.54407	1.76839	0.635145	0.819544	0.395035	semi-precocial	uni	nonparasite	0	open	none	Omnivore	nonpelagic	diurnal	mig	27.6119	34.1571	33.5763	continental	1.83251
Chlidonias_hybrida	CHARADRIIFORMES	1.28443	1.36173	1.62583	0.674997	0.995635	0.430559	semi-precocial	bi	nonparasite	0	NA	none	VertFishScav	nonpelagic	diurnal	mig	23.2685	232.266	18.3515	continental	1.20412
Chlidonias_leucopterus	CHARADRIIFORMES	1.30103	1.37107	1.63849	0.678064	0.995635	0.456366	semi-precocial	bi	nonparasite	0	open	none	Invertebrate	nonpelagic	diurnal	mig	17.9377	187.496	51.0688	continental	1.03543
Chlidonias_niger	CHARADRIIFORMES	1.3294	1.36642	1.64933	0.691881	0.944483	0.455986	semi-precocial	bi	nonparasite	0	NA	none	VertFishScav	nonpelagic	diurnal	mig	17.9532	177.418	50.2154	continental	1.04139
Chloephaga_hybrida	ANSERIFORMES	1.47712	1.94201	2.07004	0.505291	0.929419	0.681241	NA	uni	nonparasite	0	NA	none	PlantSeed	nonpelagic	diurnal	mig	9.59906	460.577	50.1212	continental	2.1469
Chloephaga_melanoptera	ANSERIFORMES	1.47712	1.92428	2.0569	0.512989	0.929419	0.858337	NA	uni	nonparasite	0	NA	none	PlantSeed	nonpelagic	diurnal	mig	14.0893	184.625	22.089	continental	2.05404
Chloephaga_picta	ANSERIFORMES	1.4843	1.8293	1.99123	0.557875	0.929419	0.799341	NA	uni	nonparasite	0	NA	none	PlantSeed	nonpelagic	diurnal	mig	11.8947	252.065	47.3601	continental	2.10721
Chlorestes_notata	TROCHILIFORMES	1.20412	1.26717	1.53782	0.681005	0.623249	0.30103	NA	uni	nonparasite	0.693147	open	low	FruiNect	nonpelagic	diurnal	sed	26.4975	368.237	2.1087	continental	-0.244125
Chloroceryle_amazona	CORACIIFORMES	1.34242	1.46982	1.71181	0.653594	NA	0.559308	altricial	bi	nonparasite	NA	cavity	low	Omnivore	nonpelagic	diurnal	sed	25.722	408.325	7.50882	continental	1.0569
Chloroceryle_americana	CORACIIFORMES	1.31175	1.42325	1.6721	0.660432	NA	0.669007	NA	bi	nonparasite	0.693147	cavity	low	VertFishScav	nonpelagic	diurnal	sed	25.3278	384.202	4.65089	continental	0.633468
Chlorocichla_flaviventris	Sylvioidea	1.14613	1.20412	1.47712	0.68313	0.531479	0.30103	altricial	uni	nonparasite	0.693147	open	med	Omnivore	nonpelagic	diurnal	sed	24.4845	279.306	13.5981	continental	0.606381
Chloropeta_natalensis	Sylvioidea	1.07918	1.17609	1.43136	0.666667	0.556303	0.217484	altricial	NA	nonparasite	0.693147	open	low	Invertebrate	nonpelagic	diurnal	sed	23.7012	299.253	7.60856	continental	0.225309
Chlorophanes_spiza	Passeroidea	1.11059	1.07918	1.3962	0.719772	0.568202	0.30103	altricial	uni	nonparasite	0.916291	open	med	FruiNect	nonpelagic	diurnal	sed	25.6589	445.821	3.38623	continental	0.278754
Chlorospingus_ophthalmicus	Passeroidea	1.14613	1.12222	1.43537	0.716772	0.568202	0.30103	NA	uni	nonparasite	0	NA	med	Invertebrate	nonpelagic	diurnal	sed	22.1265	443.797	1.77329	continental	0.44248
Chlorostilbon_alice	TROCHILIFORMES	1.14613	1.32222	1.54407	0.632456	0.623249	0.30103	NA	uni	nonparasite	0.693147	open	high	FruiNect	nonpelagic	diurnal	sed	NA	NA	NA	NA	NA
Chlorostilbon_assimilis	TROCHILIFORMES	1.11394	1.25527	1.49136	0.647576	0.623249	0.30103	NA	uni	nonparasite	NA	NA	med	FruiNect	nonpelagic	diurnal	sed	25.9552	448.14	8.63333	continental	-0.508638
Chlorostilbon_auriceps	TROCHILIFORMES	1.11394	1.25527	1.49136	0.647576	0.623249	0.30103	NA	uni	nonparasite	NA	NA	low	FruiNect	nonpelagic	diurnal	sed	25.0578	441.381	19.6463	continental	-0.508638
Chlorostilbon_canivetii	TROCHILIFORMES	1.11394	1.25527	1.49136	0.647576	0.623249	0.30103	NA	uni	nonparasite	0.693147	open	low	FruiNect	nonpelagic	diurnal	sed	26.2405	414.531	16.8444	continental	-0.5157
Chlorostilbon_forficatus	TROCHILIFORMES	1.11394	1.25527	1.49136	0.647576	0.623249	0.30103	NA	uni	nonparasite	NA	NA	med	FruiNect	nonpelagic	diurnal	sed	28.0767	410.25	20.5	insular	-0.508638
Chlorostilbon_gibsoni	TROCHILIFORMES	1.11394	1.25527	1.49136	0.647576	0.623249	0.30103	NA	uni	nonparasite	NA	open	med	FruiNect	nonpelagic	diurnal	sed	24.7155	344.605	8.5	continental	-0.508638
Chlorostilbon_maugaeus	TROCHILIFORMES	1.17609	1.32222	1.5563	0.645497	0.623249	0.30103	NA	uni	nonparasite	NA	open	med	FruiNect	nonpelagic	diurnal	sed	26.8133	470.039	18.25	insular	NA
Chlorostilbon_melanorhynchus	TROCHILIFORMES	1.11394	1.25527	1.49136	0.647576	0.623249	0.30103	NA	uni	nonparasite	0.587787	open	med	FruiNect	nonpelagic	diurnal	sed	NA	NA	NA	NA	-0.508638
Chlorostilbon_mellisugus	TROCHILIFORMES	1.12222	1.27875	1.50853	0.640978	NA	0.30103	NA	uni	nonparasite	0.587787	open	NA	FruiNect	nonpelagic	diurnal	NA	NA	NA	NA	NA	-0.508638
Chlorostilbon_poortmani	TROCHILIFORMES	1.19033	1.32222	1.56229	0.651658	NA	0.30103	NA	uni	nonparasite	0.693147	open	NA	FruiNect	nonpelagic	diurnal	NA	NA	NA	NA	NA	NA
Chlorostilbon_ricordii	TROCHILIFORMES	1.19033	1.31175	1.5563	0.656167	0.623249	0.30103	NA	uni	nonparasite	0.693147	open	med	FruiNect	nonpelagic	diurnal	sed	27.5744	454.465	22.3286	insular	-0.236572
Chlorostilbon_russatus	TROCHILIFORMES	1.19033	1.30103	1.55023	0.660772	0.623249	0.30103	NA	uni	nonparasite	0.587787	open	med	FruiNect	nonpelagic	diurnal	sed	26.6382	301.894	10.625	continental	NA
Chlorostilbon_stenurus	TROCHILIFORMES	1.19033	1.30103	1.55023	0.660772	0.623249	0.30103	NA	uni	nonparasite	0.693147	open	med	FruiNect	nonpelagic	diurnal	sed	25.137	350.195	9.32353	continental	NA
Chlorostilbon_swainsonii	TROCHILIFORMES	1.19033	1.32222	1.56229	0.651658	0.623249	0.30103	NA	uni	nonparasite	0.405465	open	high	FruiNect	nonpelagic	diurnal	sed	26.153	407.829	18.8077	insular	NA
Chondestes_grammacus	Passeroidea	1.07918	1.01072	1.34733	0.734388	0.579784	0.621522	altricial	uni	nonparasite	0	open	low	PlantSeed	nonpelagic	diurnal	mig	21.7343	175.906	38.8092	continental	0.430961
Chordeiles_acutipennis	CAPRIMULGIFORMES	1.26717	1.32222	1.5966	0.684364	0.69897	0.249198	semi-precocial	bi	nonparasite	0	open	none	Invertebrate	nonpelagic	noctural	mig	25.5138	324.96	3.84456	continental	0.770852
Chordeiles_gundlachii	CAPRIMULGIFORMES	1.27875	1.32222	1.60206	0.689202	0.69897	0.236789	semi-precocial	bi	nonparasite	0	open	none	Invertebrate	nonpelagic	noctural	mig	27.3627	407.541	21.1375	insular	0.857332
Chordeiles_minor	CAPRIMULGIFORMES	1.273	1.36173	1.62066	0.670151	0.69897	0.290035	semi-precocial	bi	nonparasite	0	open	low	Invertebrate	nonpelagic	noctural	mig	18.5457	240.608	44.2846	continental	0.880814
Chrysococcyx_basalis	CUCULIFORMES	1.07918	1.25527	1.47712	0.632456	0.623249	0	altricial	NA	parasite	NA	NA	none	Invertebrate	nonpelagic	diurnal	mig	27.2194	196.356	25.8168	continental	0.190332
Chrysococcyx_caprius	CUCULIFORMES	1.07004	1.31175	1.50853	0.603607	0.623249	NA	altricial	NA	parasite	NA	NA	low	Invertebrate	nonpelagic	diurnal	mig	26.5381	223.897	2.51329	continental	0.40654
Chrysococcyx_cupreus	CUCULIFORMES	1.11394	1.27875	1.50515	0.637377	0.623249	NA	altricial	NA	parasite	NA	NA	med	Invertebrate	nonpelagic	diurnal	mig	25.5683	288.899	2.13745	continental	0.155336
Chrysococcyx_klaas	CUCULIFORMES	1.07004	1.30103	1.50174	0.608341	0.623249	0.544068	altricial	NA	parasite	NA	NA	med	Invertebrate	nonpelagic	diurnal	mig	25.8755	261.28	2.6437	continental	0.217484
Chrysococcyx_lucidus	CUCULIFORMES	1.16137	1.27875	1.52504	0.657903	0.623249	0	altricial	NA	parasite	NA	NA	low	Invertebrate	nonpelagic	diurnal	mig	23.1234	292.656	29.7854	continental	0.238046
Chrysocolaptes_lucidus	PICIFORMES	1.16787	1.39794	1.599	0.608748	0.69897	0.50515	NA	bi	nonparasite	NA	NA	med	Invertebrate	nonpelagic	diurnal	sed	27.3977	567.006	14.9349	continental	0.90309
Chrysolampis_mosquitus	TROCHILIFORMES	1.19728	1.29003	1.54716	0.668437	0.623249	0.30103	NA	uni	nonparasite	0.693147	open	none	FruiNect	nonpelagic	diurnal	mig	25.8422	343.308	5.45119	continental	-0.221849
Chrysolophus_pictus	GALLIFORMES	1.35218	1.11394	1.55023	0.796117	0.69897	0.933867	precocial	uni	nonparasite	NA	NA	low	PlantSeed	nonpelagic	diurnal	sed	20.1666	477.852	29.8604	continental	1.42651
Chrysomma_sinense	Sylvioidea	1.19033	1.09691	1.44716	0.744024	0.643453	0.60206	NA	bi	nonparasite	0.405465	open	none	Invertebrate	nonpelagic	diurnal	sed	28.9555	433.217	21.3933	continental	0.32838
Chrysomus_ruficapillus	Passeroidea	1.11394	1.11394	1.41497	0.707107	0.662758	0.477121	altricial	uni	nonparasite	NA	open	none	PlantSeed	nonpelagic	diurnal	mig	25.1015	367.87	18.8785	continental	NA
Chrysuronia_oenone	TROCHILIFORMES	1.14613	1.44716	1.62325	0.57735	0.623249	0.30103	NA	uni	nonparasite	NA	NA	med	FruiNect	nonpelagic	diurnal	sed	24.1513	518.43	3.14535	continental	-0.187087
Chthonicola_sagittatus	Meliphagoidea	1.25285	1.23045	1.54283	0.716166	0.740363	0.501573	altricial	uni	nonparasite	0	closed	med	Invertebrate	nonpelagic	diurnal	sed	23.7111	229.219	30.6603	continental	0.361728
Cichladusa_arquata	Muscicapoidea	1.11394	1.30103	1.51851	0.627646	0.579784	0.380211	NA	uni	nonparasite	2.77259	NA	med	Invertebrate	nonpelagic	diurnal	sed	24.6052	289.958	11.4855	continental	0.537819
Cicinnurus_magnificus	Corvoidea	1.27875	1.23045	1.5563	0.726483	0.897627	0.30103	NA	uni	nonparasite	0.693147	NA	high	Omnivore	nonpelagic	diurnal	sed	24.7144	802.054	4.34615	insular	0.934498
Ciconia_abdimii	CICONIIFORMES	1.46982	1.74036	1.92686	0.590857	1.20683	0.366423	NA	bi	nonparasite	NA	open	none	Invertebrate	nonpelagic	diurnal	mig	30.2396	94.4344	12.5481	continental	1.76343
Ciconia_boyciana	CICONIIFORMES	1.52179	1.76343	1.96023	0.603642	1.20683	0.574031	NA	bi	nonparasite	1.38629	open	med	VertFishScav	nonpelagic	diurnal	mig	18.6176	344.889	47.7907	continental	2.0249
Ciconia_ciconia	CICONIIFORMES	1.52504	1.78533	1.97543	0.595397	1.21748	0.575957	semi-precocial	NA	nonparasite	0	open	none	VertFishScav	nonpelagic	diurnal	mig	20.2403	134.553	43.2404	continental	2.03322
Ciconia_episcopus	CICONIIFORMES	1.4843	1.77815	1.95665	0.580531	1.2014	0.515211	NA	bi	nonparasite	NA	open	low	VertFishScav	nonpelagic	diurnal	sed	26.8267	303.886	3.31639	continental	1.74036
Ciconia_maguari	CICONIIFORMES	1.48073	1.82119	1.98453	0.559885	1.20683	0.467608	NA	bi	nonparasite	0	open	none	VertFishScav	nonpelagic	diurnal	mig	25.4	364.372	16.7495	continental	NA
Ciconia_nigra	CICONIIFORMES	1.54716	1.82607	2.00966	0.587148	1.2014	0.534661	semi-precocial	NA	nonparasite	NA	open	none	VertFishScav	nonpelagic	diurnal	mig	18.3977	198.241	41.0975	continental	1.92916
Ciconia_stormi	CICONIIFORMES	1.47349	1.81954	1.98114	0.557409	1.20683	0.439333	NA	bi	nonparasite	2.23001	open	high	VertFishScav	nonpelagic	diurnal	mig	26.6038	673.118	0.683007	insular	1.74036
Cinclodes_antarcticus	Furnariidae	1.20412	1.39794	1.61278	0.624695	0.633468	0.380211	NA	bi	nonparasite	NA	mixed	none	Invertebrate	nonpelagic	diurnal	sed	8.49743	210.127	53.7	insular	NA
Cincloramphus_cruralis	Sylvioidea	1.08279	1.0607	1.37291	0.716039	0.556303	0.525045	altricial	uni	nonparasite	0	open	none	Invertebrate	nonpelagic	diurnal	mig	26.9583	136.555	27.9468	continental	0.557808
Cincloramphus_mathewsi	Sylvioidea	1.0607	1.07918	1.37107	0.699544	0.556303	0.544068	altricial	uni	nonparasite	0	mixed	none	Invertebrate	nonpelagic	diurnal	mig	26.2347	121.875	29.6434	continental	0.447158
Cinclosoma_castanotum	Corvoidea	1.16137	1.09691	1.43136	0.732828	0.60206	0.30103	altricial	uni	nonparasite	0	open	none	Invertebrate	nonpelagic	diurnal	sed	26.8261	85.6109	28.8804	continental	0.877947
Cinclosoma_punctatum	Corvoidea	1.14613	1.14613	1.44716	0.707107	0.60206	0.335792	altricial	uni	nonparasite	0	NA	med	Invertebrate	nonpelagic	diurnal	sed	20.9378	245.061	33.4783	continental	0.954243
Cinclus_cinclus	Muscicapoidea	1.20412	1.34242	1.57978	0.648886	0.612784	0.654818	altricial	uni	nonparasite	0.693147	closed	none	Invertebrate	nonpelagic	diurnal	mig	16.3096	194.092	46.9504	continental	0.661576
Cinclus_mexicanus	Muscicapoidea	1.20412	1.30643	1.55931	0.664364	0.591065	0.588832	altricial	uni	nonparasite	0.693147	closed	none	Invertebrate	nonpelagic	diurnal	sed	14.3977	197.194	51.0038	continental	0.641474
Cinclus_pallasii	Muscicapoidea	1.21748	1.35218	1.59106	0.650444	0.60206	0.665112	NA	uni	nonparasite	NA	closed	none	Invertebrate	nonpelagic	diurnal	sed	18.6023	388.392	40.8746	continental	0.667453
Cinnyricinclus_leucogaster	Muscicapoidea	1.07918	1.32222	1.51851	0.603023	0.612784	0.428675	altricial	uni	nonparasite	1.09861	mixed	med	FruiNect	nonpelagic	diurnal	mig	26.3656	199.99	2.06392	continental	0.591065
Circaetus_beaudouini	ACCIPITRIFORMES	1.66039	1.85278	2.06819	0.62532	1.11059	0	NA	NA	nonparasite	1.94591	NA	low	VertFishScav	nonpelagic	diurnal	sed	30.3102	113.325	11.6629	continental	2.13354
Circaetus_cinerascens	ACCIPITRIFORMES	1.59106	1.74819	1.97772	0.640723	1.11059	0	NA	NA	nonparasite	2.30259	open	med	VertFishScav	nonpelagic	diurnal	sed	25.8882	225.556	0.301575	continental	NA
Circaetus_cinereus	ACCIPITRIFORMES	1.71181	2.01599	2.19103	0.575954	1.11059	0	semi-precocial	NA	nonparasite	1.50408	open	low	VertFishScav	nonpelagic	diurnal	mig	26.374	212.881	2.83479	continental	2.14301
Circaetus_fasciolatus	ACCIPITRIFORMES	1.69897	1.5563	1.9345	0.762493	1.11059	0	NA	NA	nonparasite	2.19722	NA	high	VertFishScav	nonpelagic	diurnal	sed	26.3378	332.705	11.285	continental	NA
Circaetus_gallicus	ACCIPITRIFORMES	1.66745	1.85658	2.07326	0.626753	1.11059	0	semi-precocial	NA	nonparasite	1.38629	NA	low	VertFishScav	nonpelagic	diurnal	mig	23.1169	144.196	39.8932	continental	2.13354
Circaetus_pectoralis	ACCIPITRIFORMES	1.6902	1.90849	2.11394	0.613941	1.11059	0	NA	uni	nonparasite	1.50408	open	none	VertFishScav	nonpelagic	diurnal	sed	24.7111	237.86	10.1711	continental	2.13354
Circus_aeruginosus	ACCIPITRIFORMES	1.51521	1.54716	1.83251	0.693987	0.90309	0.661576	semi-precocial	uni	nonparasite	0	NA	none	VertFishScav	nonpelagic	diurnal	mig	18.7754	148.202	49.574	continental	1.60206
Circus_approximans	ACCIPITRIFORMES	1.51521	1.64591	1.88649	0.652169	0.892095	0.56781	semi-precocial	NA	nonparasite	0	open	none	VertFishScav	nonpelagic	diurnal	mig	21.6681	272.77	32.9392	continental	1.60206
Circus_assimilis	ACCIPITRIFORMES	1.53782	1.59934	1.8707	0.68165	0.892095	0.48192	semi-precocial	NA	nonparasite	1.09861	open	none	VertFishScav	nonpelagic	diurnal	sed	27.4611	209.942	23.8935	continental	1.62325
Circus_cyaneus	ACCIPITRIFORMES	1.48667	1.56378	1.82796	0.675076	0.892095	0.649984	semi-precocial	uni	nonparasite	0	NA	low	VertFishScav	nonpelagic	diurnal	mig	14.7095	205.123	55.7659	continental	1.49136
Circus_macrosceles	ACCIPITRIFORMES	1.53148	1.63849	1.8893	0.662352	0.778151	0.60206	NA	uni	nonparasite	0.215111	NA	none	VertFishScav	nonpelagic	diurnal	sed	25.508	662.778	18.8333	insular	NA
Circus_macrourus	ACCIPITRIFORMES	1.46982	1.60206	1.84198	0.651506	0.778151	0.653213	semi-precocial	uni	nonparasite	0	open	low	VertFishScav	nonpelagic	diurnal	mig	18.4593	150.178	50.823	continental	1.44716
Circus_maillardi	ACCIPITRIFORMES	1.53148	1.63849	1.8893	0.662352	0.892095	0.60206	NA	NA	nonparasite	0	NA	med	VertFishScav	nonpelagic	diurnal	sed	23.3399	676.023	21	insular	NA
Circus_maurus	ACCIPITRIFORMES	1.53782	1.58546	1.86332	0.687461	0.892095	0.542825	semi-precocial	uni	nonparasite	0	open	none	VertFishScav	nonpelagic	diurnal	mig	22.2093	117.704	30.463	continental	1.51851
Circus_melanoleucos	ACCIPITRIFORMES	1.49136	1.60206	1.85126	0.660772	0.875061	0.653213	NA	NA	nonparasite	0	NA	none	VertFishScav	nonpelagic	diurnal	mig	17.1601	334.57	48.5362	continental	1.44716
Circus_pygargus	ACCIPITRIFORMES	1.49658	1.54593	1.82298	0.686751	0.897627	0.630936	semi-precocial	uni	nonparasite	0	open	none	VertFishScav	nonpelagic	diurnal	mig	19.1251	149.598	49.04	continental	1.38021
Circus_ranivorus	ACCIPITRIFORMES	1.52179	1.62839	1.87938	0.662528	0.892095	0.55206	altricial	bi	nonparasite	0	open	none	VertFishScav	nonpelagic	diurnal	sed	23.701	265.774	14.707	continental	1.51687
Circus_spilonotus	ACCIPITRIFORMES	1.60746	1.57403	1.89209	0.720577	0.897627	0.662758	NA	NA	nonparasite	0	NA	none	VertFishScav	nonpelagic	diurnal	sed	15.8131	264.549	50.7957	continental	NA
Cissopis_leverianus	Passeroidea	1.09691	1.17609	1.43933	0.6742	0.568202	0.30103	NA	uni	nonparasite	0.916291	mixed	med	FruiNect	nonpelagic	diurnal	sed	25.1154	484.424	9.25355	continental	0.752816
Cisticola_aberrans	Sylvioidea	1.14613	1.13033	1.43933	0.713506	0.623249	0.431364	NA	uni	nonparasite	0.0953102	closed	low	Invertebrate	nonpelagic	diurnal	sed	25.406	242.165	7.13065	continental	0.152288
Cisticola_aridulus	Sylvioidea	1.14613	1.19033	1.46982	0.688895	0.623249	0.562293	altricial	NA	nonparasite	0.0953102	NA	none	Invertebrate	nonpelagic	diurnal	sed	26.3404	169.862	8.05296	continental	-0.00877392
Cisticola_ayresii	Sylvioidea	1.09691	1.16137	1.43136	0.680414	0.623249	0.439333	altricial	NA	nonparasite	0	closed	none	Invertebrate	nonpelagic	diurnal	sed	22.3881	316.747	13.49	continental	0.0128372
Cisticola_brachypterus	Sylvioidea	1.14613	1.23045	1.49136	0.672022	0.623249	0.477121	NA	NA	nonparasite	0.0487902	closed	low	Invertebrate	nonpelagic	diurnal	sed	25.517	275.622	0.183957	continental	0.0128372
Cisticola_cantans	Sylvioidea	1.11394	1.20412	1.4624	0.669534	0.623249	0.432702	NA	NA	nonparasite	0.262364	closed	low	Invertebrate	nonpelagic	diurnal	sed	26.6564	213.944	4.59164	continental	0.146128
Cisticola_chiniana	Sylvioidea	1.13033	1.14613	1.43933	0.700649	0.653213	0.545101	NA	NA	nonparasite	0.182322	closed	none	Invertebrate	nonpelagic	diurnal	sed	24.3764	272.369	10.5914	continental	0.176091
Cisticola_erythrops	Sylvioidea	1.14613	1.17609	1.4624	0.694808	0.591065	0.464887	altricial	bi	nonparasite	0.405465	mixed	none	Invertebrate	nonpelagic	diurnal	sed	25.6172	290.409	2.05026	continental	0.167317
Cisticola_exilis	Sylvioidea	1.0607	1.13033	1.39794	0.678233	0.623249	0.514105	altricial	uni	nonparasite	NA	mixed	none	Invertebrate	nonpelagic	diurnal	sed	26.3856	526.562	0.380795	continental	-0.00436481
Cisticola_fulvicapilla	Sylvioidea	1.13033	1.14613	1.43933	0.700649	0.623249	0.544068	altricial	uni	nonparasite	NA	closed	low	Invertebrate	nonpelagic	diurnal	sed	24.0482	277.746	18.4308	continental	0.0128372
Cisticola_galactotes	Sylvioidea	1.09691	1.19033	1.44716	0.668153	0.623249	0.518185	altricial	NA	nonparasite	0.182322	closed	none	Invertebrate	nonpelagic	diurnal	sed	26.2992	259.605	0.409739	continental	0.149219
Cisticola_hunteri	Sylvioidea	1.09691	1.23045	1.46982	0.650945	0.623249	0.353788	NA	NA	nonparasite	0.0953102	closed	low	Invertebrate	nonpelagic	diurnal	sed	21.4813	260.809	1.14	continental	0.238046
Cisticola_juncidis	Sylvioidea	1.0607	1.16137	1.41497	0.665062	0.623249	0.575477	altricial	uni	nonparasite	0.0953102	NA	none	Invertebrate	nonpelagic	diurnal	sed	26.2751	325.887	12.037	continental	0.0263289
Cisticola_natalensis	Sylvioidea	1.25527	1.16137	1.51188	0.744208	0.623249	0.405119	NA	NA	nonparasite	0.0487902	closed	low	Invertebrate	nonpelagic	diurnal	sed	25.4281	264.513	2.65556	continental	0.267172
Cisticola_pipiens	Sylvioidea	1.14613	1.20412	1.47712	0.68313	0.623249	0.544068	NA	bi	nonparasite	0.262364	closed	none	Invertebrate	nonpelagic	diurnal	sed	23.4383	244.809	11.7238	continental	0.146128
Cisticola_robustus	Sylvioidea	1.14613	1.21748	1.4843	0.677507	0.623249	0.452298	NA	NA	nonparasite	0.0953102	closed	none	Invertebrate	nonpelagic	diurnal	sed	22.4618	264.485	3.26562	continental	0.264818
Cisticola_subruficapilla	Sylvioidea	1.14613	1.14613	1.44716	0.707107	0.623249	0.447158	NA	NA	nonparasite	0.0487902	closed	none	Invertebrate	nonpelagic	diurnal	sed	22.7347	101.942	27.5826	continental	0.109747
Cisticola_textrix	Sylvioidea	1.14613	1.19033	1.46982	0.688895	0.623249	0.447158	altricial	NA	nonparasite	NA	closed	none	Invertebrate	nonpelagic	diurnal	sed	21.5204	257.848	26.1413	continental	0.0334238
Cisticola_tinniens	Sylvioidea	1.09691	1.16137	1.43136	0.680414	0.623249	0.517416	altricial	NA	nonparasite	0.0953102	closed	none	Invertebrate	nonpelagic	diurnal	sed	22.2312	251.397	20.6215	continental	0.0934217
Cistothorus_palustris	Muscicapoidea	1.13988	1.13033	1.43616	0.710981	0.544068	0.692186	altricial	uni	nonparasite	0.693147	closed	none	Invertebrate	nonpelagic	diurnal	mig	18.8193	201.829	44.1585	continental	0.09691
Cistothorus_platensis	Muscicapoidea	1.13513	1.11394	1.4257	0.715678	0.544068	0.821186	altricial	uni	nonparasite	0.223144	closed	none	Invertebrate	nonpelagic	diurnal	mig	19.93	315.868	2.81611	continental	0.158362
Cladorhynchus_leucocephalus	CHARADRIIFORMES	1.30103	1.69897	1.8451	0.534522	0.959041	0.511883	precocial	bi	nonparasite	0	open	none	Invertebrate	nonpelagic	diurnal	sed	27.7784	70.2551	28.9074	continental	1.64345
Clamator_glandarius	CUCULIFORMES	1.11893	1.36642	1.5611	0.601052	0.623249	0.681241	altricial	NA	parasite	NA	NA	none	Invertebrate	nonpelagic	diurnal	mig	26.1284	177.751	3.51849	continental	0.988447
Clamator_jacobinus	CUCULIFORMES	1.06633	1.23045	1.45712	0.637677	0.623249	0.544068	altricial	NA	parasite	NA	NA	none	Invertebrate	nonpelagic	diurnal	mig	27.3215	244.459	3.31915	continental	0.740363
Clamator_levaillantii	CUCULIFORMES	1.05115	1.07918	1.36642	0.695608	0.623249	0.30103	altricial	NA	parasite	NA	NA	med	Invertebrate	nonpelagic	diurnal	mig	26.3025	222.972	2.87306	continental	0.748188
Clangula_hyemalis	ANSERIFORMES	1.40654	1.55931	1.79064	0.642616	0.954243	0.868252	precocial	uni	nonparasite	0	open	none	Invertebrate	nonpelagic	diurnal	mig	7.05838	138.03	67.6475	continental	1.63599
Claravis_pretiosa	COLUMBIFORMES	1.16137	1.09691	1.43136	0.732828	0.662758	0.30103	NA	bi	nonparasite	0.693147	open	med	PlantSeed	nonpelagic	diurnal	mig	25.799	412.605	5.504	continental	0.579784
Cleptornis_marchei	Sylvioidea	1.14613	1.04139	1.39794	0.748331	0.643453	NA	NA	bi	nonparasite	0.916291	open	med	Omnivore	nonpelagic	diurnal	sed	28.1707	475.6	15	insular	NA
Climacteris_affinis	Ptilonorhynchoidea	1.26126	1.42325	1.65079	0.638609	0.863323	0.291887	NA	uni	nonparasite	0.741937	cavity	none	Invertebrate	nonpelagic	diurnal	sed	27.5749	98.2728	28.3313	continental	0.456366
Climacteris_erythrops	Ptilonorhynchoidea	1.25527	1.39794	1.63347	0.646997	0.869232	0.30103	NA	uni	nonparasite	1.25276	cavity	high	Invertebrate	nonpelagic	diurnal	sed	20.9535	296.104	32.6837	continental	NA
Climacteris_picumnus	Ptilonorhynchoidea	1.18327	1.37107	1.58827	0.627334	0.857332	0.464887	NA	uni	nonparasite	0.262364	cavity	med	Invertebrate	nonpelagic	diurnal	sed	25.4207	237.962	28.2197	continental	0.607455
Climacteris_rufus	Ptilonorhynchoidea	1.23045	1.43136	1.64345	0.621582	0.851258	0.318759	altricial	uni	nonparasite	1.22378	cavity	med	Invertebrate	nonpelagic	diurnal	sed	23.7242	55.6728	31.7568	continental	0.621176
Clytolaema_rubricauda	TROCHILIFORMES	1.19033	1.39794	1.60746	0.61864	0.623249	0.30103	NA	uni	nonparasite	1.38629	open	med	FruiNect	nonpelagic	diurnal	sed	23.2157	503.225	22.2931	continental	NA
Clytospiza_monteiri	Passeroidea	1.11394	1.30103	1.51851	0.627646	NA	0.718086	NA	bi	nonparasite	NA	NA	none	Omnivore	nonpelagic	diurnal	sed	25.5399	317.58	1.46629	continental	0.0899051
Cnemophilus_macgregorii	Corvoidea	1.27875	1.47712	1.6902	0.6227	0.892095	NA	NA	NA	nonparasite	1.09861	closed	med	FruiNect	nonpelagic	diurnal	sed	22.0097	883.682	6.3	insular	NA
Coccothraustes_coccothraustes	Passeroidea	1.14613	1.14613	1.44716	0.707107	0.740363	0.619267	NA	uni	nonparasite	NA	open	med	PlantSeed	nonpelagic	diurnal	mig	17.2971	209.975	50.3451	continental	0.58995
Coccothraustes_vespertinus	Passeroidea	1.11394	1.13033	1.42325	0.700404	0.740363	0.544068	altricial	uni	nonparasite	1.79176	open	med	PlantSeed	nonpelagic	diurnal	sed	16.1868	220.247	46.3399	continental	0.582631
Coccyzus_americanus	CUCULIFORMES	1.04139	1.16137	1.40654	0.65679	0.579784	0.504018	altricial	bi	nonparasite	NA	open	med	Invertebrate	nonpelagic	diurnal	mig	23.8383	290.478	34.947	continental	0.962606
Coccyzus_erythropthalmus	CUCULIFORMES	1.05115	1.22401	1.44716	0.633866	0.579784	0.415808	altricial	bi	nonparasite	NA	open	med	Invertebrate	nonpelagic	diurnal	mig	19.9952	258.102	43.5419	continental	0.799341
Coccyzus_lansbergi	CUCULIFORMES	1.02119	1.02119	1.32222	0.707107	0.579784	NA	altricial	NA	nonparasite	0.336472	open	med	Invertebrate	nonpelagic	diurnal	mig	25.1557	369.697	6.57547	continental	NA
Coccyzus_minor	CUCULIFORMES	1.0607	0.90309	1.29003	0.767948	0.579784	0.487845	altricial	NA	nonparasite	1.09861	open	med	Invertebrate	nonpelagic	diurnal	mig	26.7914	397.171	16.0544	continental	0.982271
Coeligena_coeligena	TROCHILIFORMES	1.19033	1.36173	1.58546	0.634506	0.623249	0.30103	NA	uni	nonparasite	0.693147	open	med	FruiNect	nonpelagic	diurnal	sed	20.6946	465.633	1.42784	continental	NA
Coeligena_torquata	TROCHILIFORMES	1.25527	1.33244	1.5966	0.675053	0.623249	0.30103	NA	uni	nonparasite	0.916291	open	high	FruiNect	nonpelagic	diurnal	sed	19.505	503.083	3.25281	continental	-0.0604807
Coeligena_wilsoni	TROCHILIFORMES	1.19033	1.38021	1.5966	0.626422	0.623249	0.30103	NA	uni	nonparasite	1.09861	open	high	FruiNect	nonpelagic	diurnal	sed	20.5428	723.816	0.8125	continental	NA
Coenocorypha_aucklandica	CHARADRIIFORMES	1.34242	1.47712	1.716	0.650444	0.755875	0.301609	precocial	bi	nonparasite	0	open	none	Invertebrate	nonpelagic	diurnal	sed	10.5191	378.81	49.75	insular	1.37181
Coenocorypha_pusilla	CHARADRIIFORMES	1.27875	1.32222	1.60206	0.689202	0.755875	0.310693	semi-precocial	bi	nonparasite	0	open	med	Invertebrate	nonpelagic	diurnal	sed	15.0083	232.857	44.5	insular	1.29003
Coereba_flaveola	Passeroidea	1.09691	1.25527	1.4843	0.640184	0.531479	0.30103	NA	uni	nonparasite	0.916291	closed	low	FruiNect	nonpelagic	diurnal	sed	25.5739	391.038	4.95946	continental	0.160619
Colaptes_auratus	PICIFORMES	1.07737	1.42732	1.58771	0.555685	0.633468	0.814747	altricial	bi	nonparasite	1.38629	mixed	med	Invertebrate	nonpelagic	diurnal	sed	17.0553	231.544	47.7286	continental	0.863323
Colaptes_chrysoides	PICIFORMES	1.04139	1.38917	1.55023	0.55665	0.633468	0.59384	NA	bi	nonparasite	0.916291	cavity	low	Invertebrate	nonpelagic	diurnal	sed	27.8838	108.878	29.7353	continental	NA
Colaptes_fernandinae	PICIFORMES	1.25527	1.34242	1.60206	0.67082	0.633468	0.620656	NA	bi	nonparasite	1.38629	cavity	med	Invertebrate	nonpelagic	diurnal	sed	27.5869	486.711	21.9444	insular	NA
Colibri_coruscans	TROCHILIFORMES	1.24304	1.32222	1.58546	0.6742	0.623249	NA	NA	uni	nonparasite	NA	open	low	FruiNect	nonpelagic	diurnal	mig	19.1436	399.434	6.54118	continental	-0.124939
Colibri_serrirostris	TROCHILIFORMES	1.19033	1.37107	1.59106	0.630425	0.623249	0.30103	NA	uni	nonparasite	0.693147	open	low	FruiNect	nonpelagic	diurnal	sed	24.0818	475.661	18.1932	continental	NA
Colibri_thalassinus	TROCHILIFORMES	1.21748	1.38021	1.60746	0.638285	0.623249	0.30103	NA	uni	nonparasite	0.693147	open	low	FruiNect	nonpelagic	diurnal	mig	21.8349	420.929	5.22571	continental	-0.113509
Colinus_virginianus	GALLIFORMES	1.35936	1.14613	1.56673	0.787616	0.568202	1.03643	precocial	uni	nonparasite	0	NA	low	PlantSeed	nonpelagic	diurnal	sed	24.4609	307.417	33.6821	continental	0.94939
Colius_castanotus	COLIIFORMES	1.11394	1.04139	1.38021	0.73598	NA	0.477121	NA	bi	nonparasite	1.38629	open	med	FruiNect	nonpelagic	diurnal	sed	23.6799	370.311	10.8415	continental	NA
Colius_colius	COLIIFORMES	1.07918	1.17609	1.43136	0.666667	NA	0.501744	NA	bi	nonparasite	0.788457	open	none	FruiNect	nonpelagic	diurnal	sed	23.3132	131.396	26.3162	continental	0.431364
Colius_striatus	COLIIFORMES	1.11394	1.23679	1.48073	0.655555	NA	0.462398	NA	bi	nonparasite	1.09861	open	low	FruiNect	nonpelagic	diurnal	sed	24.8425	268.235	4.66647	continental	0.518514
Collocalia_brevirostris	APODIFORMES	1.36173	1.63347	1.81954	0.590326	0.69897	0.30103	NA	bi	nonparasite	NA	open	low	Invertebrate	nonpelagic	diurnal	mig	NA	NA	NA	NA	0.246745
Collocalia_elaphra	APODIFORMES	1.43933	1.62325	1.84198	0.629034	0.69897	0.176091	NA	NA	nonparasite	NA	open	low	Invertebrate	nonpelagic	diurnal	sed	27.7501	511.5	4.5	insular	NA
Collocalia_esculenta	APODIFORMES	1.34242	1.61674	1.80192	0.589186	0.69897	0.230449	altricial	NA	nonparasite	NA	mixed	none	Invertebrate	nonpelagic	diurnal	sed	26.5522	648.87	0.926987	continental	0.0681859
Collocalia_francica	APODIFORMES	1.34242	1.69897	1.85733	0.552771	0.69897	0.30103	NA	NA	nonparasite	NA	open	low	Invertebrate	nonpelagic	diurnal	sed	24.0313	688.348	20.8333	insular	NA
Collocalia_fuciphaga	APODIFORMES	1.36173	1.63347	1.81954	0.590326	0.69897	0.30103	NA	bi	nonparasite	NA	open	low	Invertebrate	nonpelagic	diurnal	sed	NA	NA	NA	NA	0.09691
Collocalia_germani	APODIFORMES	1.36173	1.63347	1.81954	0.590326	NA	0.30103	NA	bi	nonparasite	NA	open	NA	Invertebrate	nonpelagic	diurnal	NA	NA	NA	NA	NA	0.09691
Collocalia_linchi	APODIFORMES	1.33244	1.62325	1.80277	0.581879	0.69897	0.30103	NA	bi	nonparasite	NA	open	med	Invertebrate	nonpelagic	diurnal	sed	25.6478	576.102	3.07576	insular	0.0681859
Collocalia_maxima	APODIFORMES	1.44716	1.76716	1.93702	0.568946	0.69897	0	NA	NA	nonparasite	NA	open	low	Invertebrate	nonpelagic	diurnal	sed	26.8207	642.805	1.57547	continental	0.4843
Collocalia_salangana	APODIFORMES	1.36173	1.65801	1.83569	0.579454	0.69897	0.230449	NA	NA	nonparasite	NA	open	med	Invertebrate	nonpelagic	diurnal	sed	26.2514	658.743	0.578652	insular	0.09691
Collocalia_spodiopygia	APODIFORMES	1.42975	1.67669	1.87157	0.601298	0.69897	0.161368	altricial	bi	nonparasite	NA	open	low	Invertebrate	nonpelagic	diurnal	sed	26.363	851.487	11.9938	insular	0.161368
Collocalia_terraereginae	APODIFORMES	1.42325	1.68574	1.87506	0.594418	0.69897	0	NA	bi	nonparasite	1.09861	NA	low	Invertebrate	nonpelagic	diurnal	sed	27.311	654.229	16.4231	continental	NA
Collocalia_vulcanorum	APODIFORMES	1.36173	1.63347	1.81954	0.590326	0.69897	0.30103	NA	NA	nonparasite	NA	NA	low	Invertebrate	nonpelagic	diurnal	sed	25.1614	646.749	6.92857	insular	0.246745
Colluricincla_harmonica	Corvoidea	1.22917	1.21748	1.5244	0.711847	0.897627	0.464887	altricial	bi	nonparasite	0	mixed	med	Invertebrate	nonpelagic	diurnal	sed	26.9391	232.459	24.8038	continental	0.833147
Colluricincla_megarhyncha	Corvoidea	1.21748	1.02119	1.43136	0.781736	0.897627	0.390641	altricial	bi	nonparasite	0.405465	open	high	Invertebrate	nonpelagic	diurnal	sed	26.4431	630.17	11.85	continental	0.643453
Columba_arquatrix	COLUMBIFORMES	1.26717	1.28443	1.57692	0.700047	0.748188	0	NA	bi	nonparasite	0.693147	open	med	FruiNect	nonpelagic	diurnal	sed	22.7332	255.408	10.0825	continental	1.20952
Columba_bollii	COLUMBIFORMES	1.27875	1.44716	1.6721	0.635811	0.748188	0	semi-precocial	bi	nonparasite	0	NA	med	FruiNect	nonpelagic	diurnal	sed	22.0244	14.9763	28	insular	1.35411
Columba_guinea	COLUMBIFORMES	1.2075	1.34242	1.58121	0.650347	0.748188	0.30103	altricial	bi	nonparasite	NA	open	none	PlantSeed	nonpelagic	diurnal	sed	27.146	149.62	0.581877	continental	1.1959
Columba_leucomela	COLUMBIFORMES	1.29003	1.34242	1.61805	0.685478	0.748188	0	semi-precocial	bi	nonparasite	1.25276	open	med	Omnivore	nonpelagic	diurnal	mig	23.1191	439.903	27.4672	continental	NA
Columba_livia	COLUMBIFORMES	1.23363	1.51355	1.69679	0.586704	0.763428	0.30103	altricial	bi	nonparasite	NA	NA	none	PlantSeed	nonpelagic	diurnal	sed	25.6387	103.723	33.2148	continental	1.24797
Columba_oenas	COLUMBIFORMES	1.23045	1.38021	1.61278	0.643921	0.724276	0.33646	semi-precocial	bi	nonparasite	0	mixed	med	PlantSeed	nonpelagic	diurnal	mig	17.8802	174.343	50.3685	continental	1.22272
Columba_palumbus	COLUMBIFORMES	1.22401	1.48996	1.67806	0.592892	0.755875	0.284807	semi-precocial	bi	nonparasite	0	open	med	PlantSeed	nonpelagic	diurnal	mig	18.3328	163.76	49.6688	continental	1.27184
Columba_pulchricollis	COLUMBIFORMES	1.34242	1.44716	1.69897	0.663325	0.748188	0.146128	NA	bi	nonparasite	NA	NA	med	FruiNect	nonpelagic	diurnal	sed	20.8685	818.892	25.4904	continental	NA
Columba_sjostedti	COLUMBIFORMES	1.23045	1.27875	1.5563	0.687184	0.748188	0	NA	bi	nonparasite	2.19722	NA	high	PlantSeed	nonpelagic	diurnal	sed	25.6636	286.106	5.94444	continental	1.20952
Columba_trocaz	COLUMBIFORMES	1.29003	1.44716	1.67669	0.640723	0.748188	0	semi-precocial	bi	nonparasite	NA	NA	med	FruiNect	nonpelagic	diurnal	sed	20.866	54.8571	32.5	insular	1.40312
Columbina_cruziana	COLUMBIFORMES	1.14613	1.02119	1.38917	0.755929	0.633468	0.30103	NA	bi	nonparasite	0	NA	none	PlantSeed	nonpelagic	diurnal	sed	19.1984	269.341	8.82836	continental	NA
Columbina_inca	COLUMBIFORMES	1.14613	1.17609	1.4624	0.694808	0.633468	0.30103	NA	bi	nonparasite	0.693147	open	none	PlantSeed	nonpelagic	diurnal	sed	25.645	264.48	25.8072	continental	0.531479
Columbina_minuta	COLUMBIFORMES	1.12222	1.11394	1.41913	0.710466	0.633468	0.30103	NA	bi	nonparasite	0	open	none	PlantSeed	nonpelagic	diurnal	sed	25.5092	377.416	6.40933	continental	0.462398
Columbina_passerina	COLUMBIFORMES	1.12629	1.04139	1.38694	0.740755	0.633468	0.30103	altricial	bi	nonparasite	0	open	none	Omnivore	nonpelagic	diurnal	mig	26.2299	311.775	10.9312	continental	0.491362
Columbina_talpacoti	COLUMBIFORMES	1.08814	1.07918	1.38471	0.710742	0.633468	0.30103	NA	bi	nonparasite	0	open	none	PlantSeed	nonpelagic	diurnal	mig	25.7017	404.616	6.73033	continental	0.553276
Compsospiza_garleppi	Passeroidea	1.14613	1.25527	1.50515	0.661438	0.579784	NA	NA	uni	nonparasite	0	open	low	Omnivore	nonpelagic	diurnal	sed	16.1305	317.903	18.5	continental	NA
Conopophaga_lineata	Furnariidae	1.14613	1.14613	1.44716	0.707107	NA	0.30103	NA	bi	nonparasite	NA	NA	med	Invertebrate	nonpelagic	diurnal	sed	23.7032	474.952	21.284	continental	0.579784
Conopophaga_melanops	Furnariidae	1.25527	1.17609	1.51851	0.738549	NA	0.30103	NA	bi	nonparasite	0.182322	NA	med	Invertebrate	nonpelagic	diurnal	sed	24.3761	453.815	18.2451	continental	0.531479
Conopophila_albogularis	Meliphagoidea	1.17319	1.14613	1.4609	0.718033	0.70757	0.330752	altricial	uni	nonparasite	0.405465	open	med	Invertebrate	nonpelagic	diurnal	sed	27.6985	607.027	10.0804	continental	0.201397
Conopophila_rufogularis	Meliphagoidea	1.15381	1.07918	1.41913	0.736788	0.70757	0.390641	NA	uni	nonparasite	0.788457	open	low	Invertebrate	nonpelagic	diurnal	sed	29.608	341.42	18.2576	continental	0.193125
Contopus_cooperi	Tyrannidae	1.20071	1.25527	1.52988	0.684569	0.544068	0.50853	altricial	uni	nonparasite	NA	open	high	Invertebrate	nonpelagic	diurnal	mig	14.9796	210.927	51.5802	continental	0.469822
Contopus_sordidulus	Tyrannidae	1.15381	1.20412	1.48073	0.686349	0.531479	0.472756	NA	uni	nonparasite	NA	open	med	Invertebrate	nonpelagic	diurnal	mig	17.4894	190.678	44.8599	continental	NA
Contopus_virens	Tyrannidae	1.10551	1.21748	1.46613	0.660225	0.556303	0.472269	altricial	uni	nonparasite	1.79176	open	med	Invertebrate	nonpelagic	diurnal	mig	21.6725	293.239	40.5802	continental	0.24981
Copsychus_albospecularis	Muscicapoidea	1.11394	1.11394	1.41497	0.707107	0.556303	0.477121	NA	uni	nonparasite	NA	mixed	med	Invertebrate	nonpelagic	diurnal	sed	25.703	692.011	19.1027	insular	NA
Copsychus_malabaricus	Muscicapoidea	1.14197	1.09604	1.42064	0.725545	0.556303	0.594761	NA	uni	nonparasite	1.09861	mixed	med	Invertebrate	nonpelagic	diurnal	sed	27.5094	576.887	12.1358	continental	0.550228
Copsychus_saularis	Muscicapoidea	1.09691	1.17609	1.43933	0.6742	0.556303	0.533603	NA	uni	nonparasite	1.09861	mixed	med	Invertebrate	nonpelagic	diurnal	sed	27.2764	508.33	17.2586	continental	0.535294
Copsychus_sechellarum	Muscicapoidea	1.29003	1.27875	1.58546	0.711684	0.556303	NA	NA	uni	nonparasite	NA	mixed	med	Omnivore	nonpelagic	diurnal	sed	27.7501	511.5	4.5	insular	NA
Copsychus_stricklandii	Muscicapoidea	1.14613	1.09691	1.42325	0.726844	0.556303	0.596597	NA	NA	nonparasite	1.09861	mixed	med	Invertebrate	nonpelagic	diurnal	sed	28.1295	619.42	12.3	insular	0.550228
Coracias_benghalensis	CORACIIFORMES	1.25527	1.51188	1.70329	0.597022	0.748188	0.596597	NA	bi	nonparasite	NA	mixed	low	Omnivore	nonpelagic	diurnal	sed	29.1313	371.507	22.0007	continental	1.16879
Coracias_caudatus	CORACIIFORMES	1.30643	1.41497	1.66511	0.661693	0.748188	0.410777	altricial	bi	nonparasite	1.25276	cavity	low	Omnivore	nonpelagic	diurnal	sed	24.3827	241.039	11.7709	continental	1.07918
Coracias_garrulus	CORACIIFORMES	1.25527	1.42325	1.64836	0.635999	0.748188	0.633468	altricial	NA	nonparasite	NA	mixed	low	Invertebrate	nonpelagic	diurnal	mig	21.7595	104.961	43.512	continental	1.18893
Coracina_javensis	Corvoidea	1.33244	1.35218	1.64345	0.699025	0.662758	0.342423	NA	NA	nonparasite	NA	NA	med	Invertebrate	nonpelagic	diurnal	sed	25.8771	652.217	19.6876	continental	0.934498
Coracina_macei	Corvoidea	1.33244	1.35218	1.64345	0.699025	0.662758	0.384712	NA	NA	nonparasite	NA	open	med	Invertebrate	nonpelagic	diurnal	sed	30.8364	223.662	19.8942	continental	0.934498
Coracina_maxima	Corvoidea	1.27875	1.4624	1.68124	0.629153	0.662758	0.380211	altricial	NA	nonparasite	1.38629	open	none	Invertebrate	nonpelagic	diurnal	sed	27.546	171.425	26.1104	continental	NA
Coracina_newtoni	Corvoidea	1.36173	1.30103	1.63347	0.731357	0.662758	NA	NA	NA	nonparasite	1.60944	open	med	Invertebrate	nonpelagic	diurnal	sed	24.7664	724.5	20.5	insular	NA
Coracina_novaehollandiae	Corvoidea	1.34242	1.36642	1.65562	0.697272	0.662758	0.389166	altricial	bi	nonparasite	1.09861	open	med	Omnivore	nonpelagic	diurnal	mig	27.1935	197.921	25.7839	continental	0.934498
Coracina_papuensis	Corvoidea	1.33244	1.34242	1.63849	0.703031	0.662758	0.383217	altricial	bi	nonparasite	2.07944	open	low	Omnivore	nonpelagic	diurnal	sed	26.6756	421.474	18.7342	continental	0.812913
Coracina_pectoralis	Corvoidea	1.36173	1.43136	1.69897	0.678233	0.662758	0.146128	NA	bi	nonparasite	1.94591	open	med	Invertebrate	nonpelagic	diurnal	sed	25.6892	233.313	3.30775	continental	0.690196
Coracina_personata	Corvoidea	1.33244	1.35218	1.64345	0.699025	0.662758	0.389166	NA	NA	nonparasite	NA	NA	med	Invertebrate	nonpelagic	diurnal	sed	27.0747	447.996	8.63158	insular	0.934498
Coracina_tenuirostris	Corvoidea	1.34242	1.43136	1.6902	0.670059	0.662758	0	NA	uni	nonparasite	2.3979	open	med	Invertebrate	nonpelagic	diurnal	sed	25.9918	564.906	13.6475	continental	0.90309
Coracina_typica	Corvoidea	1.38917	1.36173	1.67669	0.718185	0.662758	0.30103	NA	bi	nonparasite	NA	open	med	Invertebrate	nonpelagic	diurnal	sed	25.4142	713	20.5	insular	NA
Coracopsis_nigra	PSITTACIFORMES	1.25527	1.62325	1.77815	0.547723	1.13988	0.40654	NA	uni	nonparasite	NA	cavity	med	FruiNect	nonpelagic	diurnal	sed	25.6955	695.576	18.82	insular	NA
Coragyps_atratus	ACCIPITRIFORMES	1.57403	1.88224	2.05595	0.574169	1.26951	0.30103	semi-precocial	bi	nonparasite	0	mixed	low	VertFishScav	nonpelagic	diurnal	mig	24.2772	353.369	3.82582	continental	2.01284
Corcorax_melanorhamphos	Corvoidea	1.28443	1.39445	1.64395	0.661062	0.90309	0.585461	altricial	bi	nonparasite	1.22378	open	med	Omnivore	nonpelagic	diurnal	sed	24.2947	205.334	30.3384	continental	1.24674
Cormobates_leucophaea	Ptilonorhynchoidea	1.32736	1.41078	1.6721	0.672404	0.880814	0.395763	altricial	uni	nonparasite	0.693147	mixed	med	Invertebrate	nonpelagic	diurnal	sed	22.7891	286.614	30.5441	continental	0.515211
Cormobates_placens	Ptilonorhynchoidea	1.29003	1.40654	1.65321	0.658281	0.880814	0.39794	NA	NA	nonparasite	NA	NA	high	Invertebrate	nonpelagic	diurnal	sed	23.0344	844.426	5.32051	insular	0.511883
Corvinella_corvina	Corvoidea	1.21748	1.27875	1.55023	0.681754	0.653213	0.596597	NA	uni	nonparasite	0.916291	open	low	Invertebrate	nonpelagic	diurnal	sed	29.4808	130.422	10.2188	continental	0.620916
Corvus_albicollis	Corvoidea	1.30103	1.38917	1.64836	0.670402	0.863323	0.537819	NA	NA	nonparasite	3.43399	open	low	VertFishScav	nonpelagic	diurnal	sed	22.9837	260.493	15.4851	continental	1.47857
Corvus_albus	Corvoidea	1.26717	1.60206	1.76716	0.562352	0.863323	0.571126	altricial	uni	nonparasite	NA	open	low	VertFishScav	nonpelagic	diurnal	sed	26.7166	231.762	1.70205	continental	1.33846
Corvus_bennetti	Corvoidea	1.23045	1.4843	1.67669	0.598243	0.863323	0.692406	altricial	NA	nonparasite	1.09861	open	none	Omnivore	nonpelagic	diurnal	sed	28.261	143.561	25.7833	continental	1.18469
Corvus_brachyrhynchos	Corvoidea	1.25164	1.50481	1.69745	0.598543	0.863323	0.667686	altricial	uni	nonparasite	0	NA	low	Omnivore	nonpelagic	diurnal	mig	17.9894	229.99	46.1534	continental	1.24797
Corvus_capensis	Corvoidea	1.26717	1.57403	1.74819	0.574767	0.863323	0.59384	NA	uni	nonparasite	1.09861	open	none	Omnivore	nonpelagic	diurnal	sed	24.0496	180.405	13.6373	continental	1.3483
Corvus_caurinus	Corvoidea	1.26126	1.50515	1.70114	0.602648	0.863323	0.62941	altricial	uni	nonparasite	0	open	low	Omnivore	nonpelagic	diurnal	sed	11.5371	330.925	55.4355	continental	1.22272
Corvus_corax	Corvoidea	1.29003	1.60206	1.77452	0.572478	0.897627	0.670555	altricial	uni	nonparasite	1.38629	open	low	VertFishScav	nonpelagic	diurnal	sed	13.7214	165.559	54.9646	NA	1.45939
Corvus_corone	Corvoidea	1.27493	1.5244	1.71836	0.600181	0.832509	0.657215	altricial	uni	nonparasite	0	open	low	VertFishScav	nonpelagic	diurnal	mig	16.6022	177.688	52.8095	continental	1.29299
Corvus_coronoides	Corvoidea	1.29885	1.63448	1.79934	0.562026	0.863323	0.6119	altricial	NA	nonparasite	1.38629	open	none	Omnivore	nonpelagic	diurnal	sed	26.203	176.765	27.7806	continental	1.34242
Corvus_cryptoleucus	Corvoidea	1.31175	1.57113	1.76155	0.595801	0.863323	0.733799	altricial	uni	nonparasite	0.916291	open	none	Omnivore	nonpelagic	diurnal	mig	24.7311	184.682	29.8467	continental	1.32222
Corvus_edithae	Corvoidea	1.32222	1.63849	1.80956	0.570597	0.863323	0.60206	NA	uni	nonparasite	NA	open	none	VertFishScav	nonpelagic	diurnal	sed	27.0546	125.041	6.97015	continental	1.35122
Corvus_frugilegus	Corvoidea	1.23045	1.51521	1.69679	0.584558	0.863323	0.597969	altricial	uni	nonparasite	1.60944	open	low	Omnivore	nonpelagic	diurnal	mig	17.7253	203.434	49.9932	continental	1.20412
Corvus_hawaiiensis	Corvoidea	1.30103	1.62325	1.79239	0.567962	0.863323	0.596597	altricial	uni	nonparasite	NA	NA	med	Omnivore	nonpelagic	diurnal	sed	NA	NA	NA	NA	1.31387
Corvus_kubaryi	Corvoidea	1.34242	1.57403	1.77452	0.608069	0.863323	0.477121	NA	uni	nonparasite	1.60944	open	high	Omnivore	nonpelagic	diurnal	sed	28.1131	485.2	14.5	insular	NA
Corvus_levaillantii	Corvoidea	1.25527	1.38917	1.62839	0.650791	0.863323	0.690196	NA	uni	nonparasite	2.07944	open	med	Omnivore	nonpelagic	diurnal	sed	24.7523	438.225	22.4301	NA	1.26245
Corvus_macrorhynchos	Corvoidea	1.25527	1.38917	1.62839	0.650791	NA	0.690196	NA	uni	nonparasite	2.07944	open	NA	Omnivore	nonpelagic	diurnal	NA	21.7878	467.766	28.418	NA	1.26245
Corvus_mellori	Corvoidea	1.28556	1.56644	1.74935	0.586278	0.863323	0.610128	altricial	NA	nonparasite	0	open	med	Omnivore	nonpelagic	diurnal	mig	22.787	128.678	33.5	continental	NA
Corvus_monedula	Corvoidea	1.2492	1.51521	1.70329	0.592862	0.869232	0.653213	altricial	uni	nonparasite	NA	mixed	low	Omnivore	nonpelagic	diurnal	mig	19.0414	144.017	48.1989	continental	1.0569
Corvus_orru	Corvoidea	1.29003	1.61278	1.78176	0.567727	0.863323	0.539912	altricial	NA	nonparasite	1.38629	open	low	Omnivore	nonpelagic	diurnal	sed	28.3583	364.452	18.4026	continental	1.24055
Corvus_ossifragus	Corvoidea	1.2492	1.5563	1.73038	0.574659	0.863323	0.653213	altricial	uni	nonparasite	NA	open	none	Omnivore	nonpelagic	diurnal	mig	24.906	356.057	34.8182	continental	1.14922
Corvus_rhipidurus	Corvoidea	1.27875	1.57403	1.75205	0.579899	0.863323	0.628389	NA	NA	nonparasite	NA	open	none	Omnivore	nonpelagic	diurnal	sed	29.0181	73.6914	14.6667	continental	1.33846
Corvus_ruficollis	Corvoidea	1.31702	1.60206	1.78355	0.584435	0.863323	0.59384	altricial	uni	nonparasite	NA	open	none	Omnivore	nonpelagic	diurnal	sed	30.9399	29.1392	23.2975	continental	1.3622
Corvus_splendens	Corvoidea	1.21748	1.38917	1.61278	0.634381	0.863323	0.638489	altricial	uni	nonparasite	NA	open	none	VertFishScav	nonpelagic	diurnal	sed	29.4243	367.874	22.2822	continental	1.13672
Corvus_tasmanicus	Corvoidea	1.30103	1.60206	1.77815	0.57735	0.863323	0.612784	altricial	NA	nonparasite	0	open	med	Omnivore	nonpelagic	diurnal	sed	18.9564	204.357	36.6447	continental	1.34242
Corythaeola_cristata	MUSOPHAGIFORMES	1.47712	1.53782	1.80956	0.681994	NA	0.30103	altricial	bi	nonparasite	2.19722	open	med	FruiNect	nonpelagic	diurnal	sed	25.6499	377.295	1.82921	continental	1.73239
Corythaixoides_concolor	MUSOPHAGIFORMES	1.42325	1.44716	1.7364	0.697308	NA	0.427324	semi-precocial	bi	nonparasite	1.38629	open	low	FruiNect	nonpelagic	diurnal	sed	24.7449	267.537	17.165	continental	1.38471
Coscoroba_coscoroba	ANSERIFORMES	1.54407	1.92428	2.07555	0.542326	0.968483	0.752048	NA	uni	nonparasite	0	open	none	Omnivore	nonpelagic	diurnal	mig	18.0868	160.669	40.462	continental	2.25935
Cossypha_caffra	Muscicapoidea	1.20683	1.20412	1.50651	0.708207	0.732394	0.380211	altricial	uni	nonparasite	0	mixed	low	Invertebrate	nonpelagic	diurnal	sed	22.8405	235.514	18.796	continental	0.523746
Cossypha_dichroa	Muscicapoidea	1.23045	1.14613	1.49136	0.740532	0.732394	0.477121	NA	uni	nonparasite	0.916291	cavity	med	Invertebrate	nonpelagic	diurnal	sed	21.5053	304.858	29.1327	continental	0.61595
Cossypha_heuglini	Muscicapoidea	1.19033	1.17609	1.4843	0.712879	0.845098	0.30103	altricial	uni	nonparasite	NA	mixed	med	Invertebrate	nonpelagic	diurnal	sed	24.9179	270.101	7.57953	continental	0.518514
Cossypha_humeralis	Muscicapoidea	1.16137	1.13033	1.44716	0.719623	0.732394	0.477121	altricial	uni	nonparasite	0	mixed	low	Invertebrate	nonpelagic	diurnal	sed	24.0098	324.831	23.2586	continental	0.39794
Cossypha_natalensis	Muscicapoidea	1.16137	1.14613	1.45484	0.713283	0.732394	0.477121	NA	uni	nonparasite	0	mixed	med	Invertebrate	nonpelagic	diurnal	sed	24.1215	300.928	9.59313	continental	0.528917
Cossypha_semirufa	Muscicapoidea	1.09691	1.19033	1.44716	0.668153	0.732394	0.380211	NA	uni	nonparasite	0.693147	mixed	med	Invertebrate	nonpelagic	diurnal	sed	23.8213	187.452	6.97115	continental	0.4843
Coturnicops_exquisitus	GRUIFORMES	1.23045	1.54407	1.716	0.571772	0.568202	0.760234	NA	NA	nonparasite	NA	NA	none	PlantSeed	nonpelagic	diurnal	mig	17.4241	310.459	48.1207	continental	0.812913
Coturnicops_noveboracensis	GRUIFORMES	1.23679	1.54407	1.71809	0.574581	0.568202	0.904445	precocial	uni	nonparasite	0	open	none	Invertebrate	nonpelagic	diurnal	mig	15.7732	237.775	51.4261	continental	0.812913
Coturnix_chinensis	GALLIFORMES	1.22401	1.44716	1.65079	0.611802	NA	0.764363	precocial	uni	nonparasite	0	mixed	none	PlantSeed	nonpelagic	diurnal	sed	26.207	462.316	1.79178	continental	0.681241
Coturnix_coturnix	GALLIFORMES	1.25225	1.30103	1.57835	0.686984	NA	1.01452	precocial	uni	nonparasite	0	open	none	PlantSeed	nonpelagic	diurnal	mig	19.3502	170.672	42.6123	continental	0.913814
Coturnix_japonica	GALLIFORMES	1.2492	1.30103	1.57692	0.68571	NA	0.993436	NA	bi	nonparasite	0	open	none	PlantSeed	nonpelagic	diurnal	mig	16.2906	324.762	49.3313	continental	0.913814
Coturnix_pectoralis	GALLIFORMES	1.29003	1.20412	1.55023	0.741145	NA	0.905346	precocial	uni	nonparasite	0	open	none	PlantSeed	nonpelagic	diurnal	sed	27.1439	163.084	27.0577	continental	0.934498
Coturnix_ypsilophora	GALLIFORMES	1.33244	1.13033	1.54407	0.783764	NA	0.917791	precocial	uni	nonparasite	0	mixed	none	PlantSeed	nonpelagic	diurnal	sed	27.006	304.263	22.2375	continental	1.04922
Coua_caerulea	CUCULIFORMES	1.11394	1.14613	1.43136	0.693889	0.623249	0	NA	bi	nonparasite	1.70475	NA	med	Invertebrate	nonpelagic	diurnal	sed	25.0224	759.802	19.0283	insular	NA
Cracticus_mentalis	Corvoidea	1.32222	1.14613	1.54407	0.774597	0.799341	0.427324	NA	bi	nonparasite	2.3979	open	med	Invertebrate	nonpelagic	diurnal	sed	27.3964	661.752	11.4375	continental	0.857332
Cracticus_nigrogularis	Corvoidea	1.31702	1.46538	1.69854	0.644527	0.799341	0.582631	altricial	bi	nonparasite	1.38629	open	low	Omnivore	nonpelagic	diurnal	sed	27.842	204.172	24.906	continental	0.991226
Cracticus_torquatus	Corvoidea	1.32222	1.41747	1.67348	0.667373	0.799341	0.579784	altricial	bi	nonparasite	1.09861	open	med	Omnivore	nonpelagic	diurnal	sed	26.7508	180.06	26.8272	continental	0.892095
Crax_rubra	GALLIFORMES	1.51188	1.30103	1.72016	0.786796	1.0607	0.30103	semi-precocial	uni	nonparasite	1.38629	NA	high	FruiNect	nonpelagic	diurnal	sed	25.8151	515.304	13.052	continental	2.33846
Creagrus_furcatus	CHARADRIIFORMES	1.5231	1.78355	1.97359	0.595324	1.24055	0	semi-precocial	bi	nonparasite	0	NA	none	Omnivore	pelagic	diurnal	mig	25.8887	219.443	0.9375	insular	1.87099
Crecopsis_egregia	GRUIFORMES	1.27875	1.49831	1.70329	0.613382	0.568202	0.716003	semi-precocial	NA	nonparasite	0	open	none	Omnivore	nonpelagic	diurnal	mig	25.5486	289.003	4.69601	continental	1.07918
Crex_crex	GRUIFORMES	1.24304	1.5563	1.72835	0.571929	0.568202	0.998913	precocial	uni	nonparasite	0	open	none	Omnivore	nonpelagic	diurnal	mig	16.6072	189.185	53.7045	continental	1.12057
Crotophaga_ani	CUCULIFORMES	1.14613	1.01599	1.38694	0.757865	0.623249	0.588272	altricial	bi	nonparasite	NA	open	low	Omnivore	nonpelagic	diurnal	sed	25.7568	406.685	7.11656	continental	1.12057
Crotophaga_sulcirostris	CUCULIFORMES	1.11394	1.0054	1.36408	0.749775	0.623249	0.573065	altricial	bi	nonparasite	NA	open	none	Invertebrate	nonpelagic	diurnal	sed	24.491	333.306	10.5132	continental	1.01284
Cryptospiza_salvadorii	Passeroidea	1.17609	1.31175	1.55023	0.650027	NA	0.596597	NA	bi	nonparasite	1.09861	closed	med	PlantSeed	nonpelagic	diurnal	sed	22.1936	230.432	2.48667	continental	0.139879
Crypturellus_cinnamomeus	TINAMIFORMES	1.20412	1.30103	1.5563	0.666667	0.832509	0.574031	NA	uni	nonparasite	0	open	med	Omnivore	nonpelagic	diurnal	sed	25.7481	403.18	18.4672	continental	NA
Crypturellus_soui	TINAMIFORMES	1.27875	1.32222	1.60206	0.689202	0.832509	0.30103	precocial	uni	nonparasite	0	open	med	Omnivore	nonpelagic	diurnal	sed	25.8086	409.888	3.77635	continental	1.31649
Cuculus_canorus	CUCULIFORMES	1.08814	1.26126	1.4843	0.63375	0.845098	0.963788	altricial	NA	parasite	NA	NA	med	Invertebrate	nonpelagic	diurnal	mig	17.0436	218.948	50.1963	continental	0.519828
Cuculus_clamosus	CUCULIFORMES	1.13033	1.31175	1.53148	0.630126	0.845098	NA	altricial	NA	parasite	NA	NA	med	Invertebrate	nonpelagic	diurnal	mig	24.9803	284.356	6.12719	continental	0.613578
Cuculus_gularis	CUCULIFORMES	1.12222	1.30643	1.52504	0.628906	0.845098	0.963788	altricial	NA	parasite	NA	NA	none	Invertebrate	nonpelagic	diurnal	mig	26.248	226.94	2.85184	continental	0.521792
Cuculus_micropterus	CUCULIFORMES	1.07918	1.32222	1.51851	0.603023	0.845098	NA	altricial	NA	parasite	NA	NA	med	Invertebrate	nonpelagic	diurnal	mig	25.0647	505.516	23.7397	continental	0.607455
Cuculus_solitarius	CUCULIFORMES	1.08814	1.27875	1.49485	0.626099	0.845098	NA	altricial	NA	parasite	NA	NA	med	Invertebrate	nonpelagic	diurnal	mig	25.1181	290.306	4.98569	continental	0.507856
Cursorius_cursor	CHARADRIIFORMES	1.26717	1.47712	1.68574	0.617611	0.863323	0.30103	semi-precocial	bi	nonparasite	0	open	none	Invertebrate	nonpelagic	diurnal	mig	29.5746	14.0262	29.7452	continental	1.13988
Cyanerpes_cyaneus	Passeroidea	1.0943	1.14613	1.42201	0.68571	NA	0.30103	NA	uni	nonparasite	1.09861	open	med	FruiNect	nonpelagic	diurnal	sed	26.2397	425.89	1.67757	continental	0.187521
Cyanerpes_lucidus	Passeroidea	1.09691	1.13033	1.41497	0.693375	NA	0.30103	NA	uni	nonparasite	1.94591	open	med	FruiNect	nonpelagic	diurnal	sed	25.8536	490.594	12.2692	continental	NA
Cyanochen_cyanoptera	ANSERIFORMES	1.50515	1.94817	2.08189	0.514792	0.892095	0.825975	NA	uni	nonparasite	0	NA	none	PlantSeed	nonpelagic	diurnal	mig	22.1677	201.465	9.63636	continental	1.98677
Cyanocitta_cristata	Corvoidea	1.23679	1.27875	1.55931	0.689828	0.832509	0.64015	altricial	uni	nonparasite	0.693147	NA	med	Omnivore	nonpelagic	diurnal	mig	19.9913	276.302	43.3429	continental	0.772688
Cyanocitta_stelleri	Corvoidea	1.20412	1.20412	1.50515	0.707107	0.845098	0.584708	altricial	uni	nonparasite	NA	open	high	Omnivore	nonpelagic	diurnal	sed	17.6699	202.002	40.4362	continental	0.907143
Cyanocompsa_cyanoides	Passeroidea	1.13033	1.0607	1.39794	0.734847	0.623249	0.30103	NA	uni	nonparasite	0.262364	open	med	FruiNect	nonpelagic	diurnal	sed	25.9122	436.96	0.871846	continental	0.540329
Cyanocorax_beecheii	Corvoidea	1.26717	1.37107	1.62325	0.663684	0.78533	0.69897	altricial	uni	nonparasite	1.60944	open	med	Omnivore	nonpelagic	diurnal	sed	25.5355	488.32	25.0714	continental	NA
Cyanocorax_caeruleus	Corvoidea	1.27875	1.25527	1.5682	0.716599	0.78533	0.477121	NA	NA	nonparasite	2.3979	open	high	Omnivore	nonpelagic	diurnal	sed	23.0558	476.531	27.3676	continental	NA
Cyanocorax_chrysops	Corvoidea	1.27875	1.36173	1.62325	0.672593	0.78533	0.69897	NA	uni	nonparasite	1.60944	open	med	Invertebrate	nonpelagic	diurnal	sed	25.1866	447.942	21.535	continental	NA
Cyanocorax_cristatellus	Corvoidea	1.27875	1.38021	1.63347	0.664726	0.78533	0.477121	NA	NA	nonparasite	1.30833	open	low	Omnivore	nonpelagic	diurnal	sed	25.0399	451.577	15.169	continental	NA
Cyanocorax_dickeyi	Corvoidea	1.26717	1.38021	1.62839	0.659768	0.78533	0.60206	NA	uni	nonparasite	1.79176	NA	high	Omnivore	nonpelagic	diurnal	sed	22.7729	484.629	23.5	continental	NA
Cyanocorax_luxuosus	Corvoidea	1.20412	1.27875	1.54407	0.676123	NA	0.60206	altricial	uni	nonparasite	0.916291	NA	NA	Omnivore	nonpelagic	diurnal	NA	NA	NA	NA	NA	0.826075
Cyanocorax_morio	Corvoidea	1.26717	1.38247	1.62966	0.6588	0.78533	0.60206	altricial	uni	nonparasite	1.38629	NA	med	Omnivore	nonpelagic	diurnal	sed	26.4557	425.027	17.6143	continental	1.01808
Cyanocorax_sanblasianus	Corvoidea	1.24304	1.27875	1.56229	0.692425	0.78533	0.628389	NA	uni	nonparasite	1.38629	NA	low	Omnivore	nonpelagic	diurnal	sed	26.1757	497.92	18.7778	continental	0.869232
Cyanocorax_yncas	Corvoidea	1.22401	1.29557	1.56229	0.677425	0.78533	0.60206	altricial	uni	nonparasite	0.916291	NA	med	Omnivore	nonpelagic	diurnal	sed	24.2287	434.928	9.27523	continental	0.838849
Cyanoliseus_patagonus	PSITTACIFORMES	1.38917	1.77815	1.92686	0.538462	0.778151	0.443263	altricial	uni	nonparasite	NA	NA	none	PlantSeed	nonpelagic	diurnal	mig	19.6244	108.416	36.5	continental	NA
Cyanophaia_bicolor	TROCHILIFORMES	1.23045	1.33244	1.58546	0.664499	0.623249	NA	NA	uni	nonparasite	0.693147	open	high	FruiNect	nonpelagic	diurnal	sed	26.986	613.553	14.8333	insular	NA
Cyanopica_cyanus	Corvoidea	1.18089	1.21748	1.5006	0.69206	0.778151	0.781356	altricial	uni	nonparasite	0	mixed	med	Invertebrate	nonpelagic	diurnal	sed	19.5	334.623	41.9855	continental	0.745595
Cyanoramphus_cookii	PSITTACIFORMES	1.30103	1.58546	1.76716	0.584705	NA	0.845098	NA	uni	nonparasite	NA	mixed	NA	PlantSeed	nonpelagic	diurnal	NA	NA	NA	NA	NA	0.79588
Cyanoramphus_novaezelandiae	PSITTACIFORMES	1.29557	1.59879	1.77415	0.576378	NA	0.845098	altricial	uni	nonparasite	NA	mixed	NA	PlantSeed	nonpelagic	diurnal	NA	NA	NA	NA	NA	0.79588
Cyanoramphus_saisseti	PSITTACIFORMES	1.30103	1.58546	1.76716	0.584705	0.662758	0.845098	NA	uni	nonparasite	NA	mixed	med	PlantSeed	nonpelagic	diurnal	sed	NA	NA	NA	NA	0.79588
Cygnus_atratus	ANSERIFORMES	1.59934	2.14223	2.25164	0.471899	1.10037	0.716003	precocial	bi	nonparasite	0	open	none	PlantSeed	nonpelagic	diurnal	sed	27.0546	189.971	26.2263	continental	2.41913
Cygnus_buccinator	ANSERIFORMES	1.54095	1.99782	2.12791	0.508769	1.13354	0.736397	precocial	bi	nonparasite	0	NA	none	PlantSeed	nonpelagic	diurnal	mig	13.8325	213.621	56.0662	continental	2.51488
Cygnus_columbianus	ANSERIFORMES	1.46982	1.71075	1.90781	0.603954	1.1038	0.607455	precocial	bi	nonparasite	0	open	none	PlantSeed	nonpelagic	diurnal	mig	8.5405	128.337	67.5608	continental	2.43902
Cygnus_cygnus	ANSERIFORMES	1.54407	1.96731	2.10636	0.523424	1.08991	0.664908	precocial	uni	nonparasite	0	open	none	PlantSeed	nonpelagic	diurnal	mig	13.741	182.36	59.024	continental	2.51983
Cygnus_melancoryphus	ANSERIFORMES	1.54407	1.8451	2.02119	0.57735	1.10037	0.735088	NA	uni	nonparasite	0	open	none	PlantSeed	nonpelagic	diurnal	mig	15.4637	275.326	43.515	continental	2.3927
Cygnus_olor	ANSERIFORMES	1.5563	2.13033	2.233	0.458831	1.08636	0.762491	precocial	uni	nonparasite	0	open	none	PlantSeed	nonpelagic	diurnal	mig	18.3564	171.294	49.994	continental	2.53307
Cynanthus_latirostris	TROCHILIFORMES	1.23045	1.36173	1.60206	0.65192	0.544068	0.30103	altricial	uni	nonparasite	0.916291	open	low	FruiNect	nonpelagic	diurnal	sed	24.0357	335.673	23.208	continental	-0.30103
Cyornis_tickelliae	Muscicapoidea	1.11394	1.32222	1.53148	0.618347	NA	0.544068	NA	NA	nonparasite	NA	mixed	med	Invertebrate	nonpelagic	diurnal	sed	28.9878	368.72	17.1006	continental	0.287802
Cypseloides_cherriei	APODIFORMES	1.43136	1.8293	1.97543	0.534522	0.90309	0	NA	NA	nonparasite	0.693147	open	high	Invertebrate	nonpelagic	diurnal	sed	20.5873	492.793	4.7	continental	NA
Cypseloides_cryptus	APODIFORMES	1.47712	1.75205	1.93702	0.588915	0.90309	0	NA	NA	nonparasite	NA	open	high	Invertebrate	nonpelagic	diurnal	sed	24.6602	454.647	5.86145	continental	NA
Cypseloides_niger	APODIFORMES	1.38917	1.65321	1.84198	0.593732	0.90309	0	altricial	bi	nonparasite	NA	NA	med	Invertebrate	nonpelagic	diurnal	mig	20.9374	313.437	30.3647	continental	0.708421
Cypsiurus_balasiensis	APODIFORMES	1.27875	1.47349	1.68797	0.624294	0.857332	0.267172	NA	NA	nonparasite	NA	open	low	Invertebrate	nonpelagic	diurnal	sed	27.9368	514.919	13.2412	continental	0.133539
Cypsiurus_parvus	APODIFORMES	1.30103	1.49136	1.70757	0.626224	0.857332	0.34733	altricial	NA	nonparasite	NA	NA	med	Invertebrate	nonpelagic	diurnal	sed	26.3502	264.119	2.31936	continental	0.170262
Cypsnagra_hirundinacea	Passeroidea	1.20412	1.08279	1.44871	0.754583	0.568202	NA	NA	uni	nonparasite	0.693147	open	none	Invertebrate	nonpelagic	diurnal	sed	25.4965	410.611	13.7006	continental	NA
Dacelo_leachii	CORACIIFORMES	1.38471	1.57978	1.79414	0.624146	0.755875	0.389757	altricial	bi	nonparasite	0.693147	cavity	med	Omnivore	nonpelagic	diurnal	sed	29.1262	394.241	17.3393	continental	1.51851
Dacelo_novaeguineae	CORACIIFORMES	1.39794	1.55023	1.78176	0.642824	0.755875	0.395326	altricial	NA	nonparasite	0.182322	mixed	med	Invertebrate	nonpelagic	diurnal	sed	25.1356	252.163	28.1571	continental	1.48287
Dacnis_nigripes	Passeroidea	1.14613	1.13033	1.43933	0.713506	0.568202	NA	NA	uni	nonparasite	1.38629	open	med	Omnivore	nonpelagic	diurnal	sed	23.552	627.928	23.7667	continental	NA
Damophila_julie	TROCHILIFORMES	1.17609	1.32222	1.5563	0.645497	0.623249	0.30103	NA	uni	nonparasite	0.139762	open	high	FruiNect	nonpelagic	diurnal	sed	24.7259	472.708	5.55882	continental	NA
Daphoenositta_chrysoptera	Corvoidea	1.16386	1.20412	1.48548	0.690535	0.633468	0.439333	altricial	uni	nonparasite	1.25276	open	med	Invertebrate	nonpelagic	diurnal	sed	26.5904	252.717	24.4858	continental	0.190332
Daption_capense	PROCELLARIIFORMES	1.64836	1.70114	1.97658	0.685315	1.36549	0	semi-precocial	bi	nonparasite	0	open	none	Invertebrate	pelagic	diurnal	mig	2.80867	126.989	49.0357	continental	1.7894
Dasyornis_brachypterus	Meliphagoidea	1.32222	1.04139	1.50515	0.810093	NA	0.344065	altricial	uni	nonparasite	0.131028	closed	low	Omnivore	nonpelagic	diurnal	sed	21.2837	373.457	31.8333	continental	0.70757
Dasyornis_broadbenti	Meliphagoidea	1.26717	1.27875	1.57403	0.702377	NA	0.30103	altricial	uni	nonparasite	NA	closed	med	Invertebrate	nonpelagic	diurnal	sed	18.5629	88.8529	37.5909	continental	0.822822
Delichon_urbicum	Sylvioidea	1.16137	1.38471	1.58827	0.611714	0.633468	0.615424	altricial	bi	nonparasite	NA	closed	low	Invertebrate	nonpelagic	diurnal	mig	15.693	172.978	54.4747	continental	0.243038
Dendragapus_canadensis	GALLIFORMES	1.34292	0.845098	1.46277	0.871108	0.69897	0.767156	precocial	uni	nonparasite	0	open	high	PlantSeed	nonpelagic	diurnal	sed	12.9405	212.27	56.798	continental	1.34879
Dendragapus_fuliginosus	GALLIFORMES	1.40226	1	1.54716	0.846352	0.69897	0.851258	NA	uni	nonparasite	0	open	med	PlantSeed	nonpelagic	diurnal	mig	14.1535	232.364	49.1594	continental	1.51188
Dendragapus_obscurus	GALLIFORMES	1.40866	1	1.55175	0.848115	0.69897	0.863323	precocial	uni	nonparasite	0	open	med	PlantSeed	nonpelagic	diurnal	mig	13.2874	164.404	51.3633	continental	1.51188
Dendrocincla_anabatina	Furnariidae	1.31175	1.38021	1.64836	0.67873	0.732394	0.30103	altricial	bi	nonparasite	0.916291	cavity	med	Invertebrate	nonpelagic	diurnal	sed	26.6883	475.022	16.0806	continental	NA
Dendrocopos_canicapillus	PICIFORMES	1.08814	1.32222	1.52179	0.606977	0.716003	0.71391	NA	bi	nonparasite	1.25276	cavity	med	Invertebrate	nonpelagic	diurnal	sed	23.8286	552.312	26.7844	continental	0.447158
Dendrocopos_dorae	PICIFORMES	1.04139	1.34242	1.51851	0.57735	0.716003	0.477121	NA	bi	nonparasite	0.405465	cavity	high	Invertebrate	nonpelagic	diurnal	sed	30.8403	31.0608	20.2879	continental	NA
Dendrocopos_himalayensis	PICIFORMES	1.14613	1.32222	1.54407	0.632456	0.716003	0.59384	NA	bi	nonparasite	0.916291	cavity	high	Invertebrate	nonpelagic	diurnal	sed	19.6043	359.148	32.4444	continental	NA
Dendrocopos_kizuki	PICIFORMES	1.11394	1.32222	1.53148	0.618347	0.716003	0.772688	NA	bi	nonparasite	1.09861	cavity	med	Invertebrate	nonpelagic	diurnal	sed	19.7996	454.977	42.085	continental	NA
Dendrocopos_leucotos	PICIFORMES	1.17609	1.43537	1.62583	0.595844	0.716003	0.599337	altricial	bi	nonparasite	NA	mixed	high	Invertebrate	nonpelagic	diurnal	sed	16.8058	256.556	51.0434	continental	0.826075
Dendrocopos_major	PICIFORMES	1.10266	1.33244	1.5336	0.608877	0.716003	0.749822	altricial	bi	nonparasite	0.262364	mixed	med	Omnivore	nonpelagic	diurnal	sed	16.3347	237.483	51.3683	continental	0.742987
Dendrocopos_medius	PICIFORMES	1.08814	1.35698	1.54407	0.591608	0.716003	0.749479	altricial	bi	nonparasite	1.79176	cavity	high	Invertebrate	nonpelagic	diurnal	sed	18.9369	182.224	46.8167	continental	0.633468
Dendrocopos_minor	PICIFORMES	1.05115	1.30103	1.49485	0.6	0.716003	0.742987	altricial	bi	nonparasite	0.336472	mixed	med	Invertebrate	nonpelagic	diurnal	sed	15.7392	211.253	54.3044	continental	0.34733
Dendrocopos_syriacus	PICIFORMES	1.02119	1.37107	1.53148	0.555719	0.716003	0.690196	altricial	bi	nonparasite	0.693147	mixed	med	Omnivore	nonpelagic	diurnal	sed	21.1206	127.431	42.7143	continental	0.70757
Dendrocygna_arcuata	ANSERIFORMES	1.45484	1.74036	1.92169	0.584224	0.724276	1.01424	NA	bi	nonparasite	0	NA	none	PlantSeed	nonpelagic	diurnal	sed	27.5421	457.512	10.692	continental	1.60206
Dendrocygna_autumnalis	ANSERIFORMES	1.44326	1.76155	1.93197	0.569703	0.724276	1.1354	precocial	bi	nonparasite	NA	mixed	none	PlantSeed	nonpelagic	diurnal	mig	26.1799	373.407	3.29179	continental	1.64345
Dendrocygna_bicolor	ANSERIFORMES	1.41913	1.79934	1.95061	0.542326	0.724276	1.0462	precocial	bi	nonparasite	NA	cavity	none	PlantSeed	nonpelagic	diurnal	mig	26.348	290.61	2.97451	continental	1.69919
Dendrocygna_guttata	ANSERIFORMES	1.4843	1.6902	1.90037	0.619393	0.724276	1.04139	NA	NA	nonparasite	NA	cavity	none	Omnivore	nonpelagic	diurnal	sed	26.2143	654.139	3.32843	continental	1.69461
Dendroica_aestiva	Passeroidea	1.04139	1	1.32222	0.723747	NA	0.643946	altricial	bi	nonparasite	0.693147	open	NA	Invertebrate	nonpelagic	diurnal	NA	NA	NA	NA	NA	0.150756
Dendroica_caerulescens	Passeroidea	1.08814	0.966142	1.33244	0.754829	0.544068	0.596597	altricial	uni	nonparasite	NA	open	med	Invertebrate	nonpelagic	diurnal	mig	17.6556	293.534	44.7547	continental	0.172457
Dendroica_castanea	Passeroidea	1.08814	1.05115	1.37107	0.721995	0.556303	0.694605	altricial	uni	nonparasite	1.09861	open	med	Invertebrate	nonpelagic	diurnal	mig	15.2737	250.663	52.2607	continental	0.190332
Dendroica_cerulea	Passeroidea	1.07463	1.02119	1.34976	0.72851	0.556303	0.589111	altricial	uni	nonparasite	1.60944	open	med	Invertebrate	nonpelagic	diurnal	mig	21.908	296.262	40.1592	continental	0.173186
Dendroica_chrysoparia	Passeroidea	1.04139	1.02119	1.33244	0.715282	0.556303	0.569179	altricial	uni	nonparasite	1.09861	open	med	Invertebrate	nonpelagic	diurnal	mig	27.2944	191.292	30.5	continental	0.209515
Dendroica_coronata	Passeroidea	1.09691	1.09691	1.39794	0.707107	0.544068	0.60355	altricial	uni	nonparasite	0	open	med	Invertebrate	nonpelagic	diurnal	mig	14.3708	203.362	52.9946	continental	0.223041
Dendroica_discolor	Passeroidea	1.07918	0.967314	1.32787	0.751027	0.556303	0.599064	altricial	uni	nonparasite	0.530628	open	low	Invertebrate	nonpelagic	diurnal	mig	23.9008	331.445	36.3633	continental	0.100371
Dendroica_dominica	Passeroidea	1.09108	1	1.34895	0.743128	0.556303	0.60206	altricial	uni	nonparasite	1.38629	open	med	Invertebrate	nonpelagic	diurnal	sed	24.8986	337.397	35.0498	continental	0.181844
Dendroica_kirtlandii	Passeroidea	1.15076	1.02837	1.39489	0.754977	0.556303	0.662522	altricial	uni	nonparasite	0	open	high	Invertebrate	nonpelagic	diurnal	mig	18.2613	237.244	44.9	continental	0.278754
Dendroica_magnolia	Passeroidea	1.07918	0.966142	1.32736	0.751469	0.531479	0.600973	altricial	uni	nonparasite	0.262364	open	med	Invertebrate	nonpelagic	diurnal	mig	15.3838	253.291	51.6865	continental	0.117271
Dendroica_occidentalis	Passeroidea	1.07918	0.954243	1.32222	0.755929	0.556303	0.6163	altricial	uni	nonparasite	0	open	med	Invertebrate	nonpelagic	diurnal	mig	17.9125	69.4204	41.6846	continental	0.184691
Dendroica_palmarum	Passeroidea	1.07918	1.07918	1.38021	0.707107	0.556303	0.654658	NA	uni	nonparasite	0	open	low	Invertebrate	nonpelagic	diurnal	mig	14.7725	248.851	53.0609	continental	0.181844
Dendroica_pensylvanica	Passeroidea	1.07463	1.03141	1.35459	0.724474	0.544068	0.599883	altricial	uni	nonparasite	0.262364	open	low	Invertebrate	nonpelagic	diurnal	mig	17.3055	276.579	47.0012	continental	0.136721
Dendroica_petechia	Passeroidea	1.04139	0.961421	1.30428	0.738854	0.556303	0.646404	altricial	uni	nonparasite	0.693147	open	low	Invertebrate	nonpelagic	diurnal	mig	NA	NA	NA	NA	0.140665
Dendroica_pinus	Passeroidea	1.08814	1	1.34733	0.741999	0.556303	0.594945	altricial	uni	nonparasite	1.38629	open	med	Invertebrate	nonpelagic	diurnal	mig	22.0697	326.125	38.5847	continental	0.238673
Dendroica_striata	Passeroidea	1.06633	1.01072	1.34044	0.729358	0.544068	0.648848	altricial	uni	nonparasite	0	open	med	Invertebrate	nonpelagic	diurnal	mig	12.4177	206.347	58.3598	continental	0.25042
Dendroica_townsendi	Passeroidea	1.08814	1	1.34733	0.741999	0.531479	0.650793	altricial	uni	nonparasite	1.60944	open	med	Invertebrate	nonpelagic	diurnal	mig	12.1217	225.685	55.477	continental	0.181844
Dendroica_virens	Passeroidea	1.07918	0.977724	1.33244	0.747087	0.556303	0.60206	altricial	uni	nonparasite	0	mixed	med	Invertebrate	nonpelagic	diurnal	mig	16.278	279.667	48.7329	continental	0.158362
Dendropicos_fuscescens	PICIFORMES	1.07004	1.43136	1.58827	0.550659	0.623249	0.395035	altricial	bi	nonparasite	0.916291	cavity	med	Invertebrate	nonpelagic	diurnal	sed	25.1928	244.689	7.05321	continental	0.454845
Dendroplex_picus	Furnariidae	1.23045	1.24304	1.53782	0.701964	0.681241	0.249198	NA	bi	nonparasite	0.81093	mixed	low	Invertebrate	nonpelagic	diurnal	sed	26.1115	386.413	4.43976	continental	0.755112
Deroptyus_accipitrinus	PSITTACIFORMES	1.44716	1.79934	1.95904	0.5547	0.886491	0.361728	NA	uni	nonparasite	NA	cavity	high	PlantSeed	nonpelagic	diurnal	sed	26.5557	356.373	2.25628	continental	1.11394
Dicrurus_adsimilis	Corvoidea	1.21085	1.19728	1.50515	0.71261	NA	0.419129	altricial	bi	nonparasite	1.09861	open	low	Invertebrate	nonpelagic	diurnal	sed	26.14	193.062	4.12536	continental	0.633468
Dicrurus_aldabranus	Corvoidea	1.23045	1.23045	1.53148	0.707107	NA	NA	NA	bi	nonparasite	1.09861	open	low	Invertebrate	nonpelagic	diurnal	sed	27.6627	405.8	9.5	insular	NA
Dicrurus_bracteatus	Corvoidea	1.27875	1.33244	1.60746	0.684935	NA	0.59384	altricial	bi	nonparasite	1.60944	open	low	Invertebrate	nonpelagic	diurnal	mig	25.7408	551.409	15.193	continental	0.848189
Dicrurus_macrocercus	Corvoidea	1.17609	1.21748	1.49831	0.690066	NA	0.515211	NA	bi	nonparasite	1.09861	open	none	Omnivore	nonpelagic	diurnal	mig	26.4516	440.356	24.6509	continental	0.681241
Dicrurus_modestus	Corvoidea	1.20412	1.14613	1.47712	0.730297	NA	0.431364	NA	NA	nonparasite	1.94591	open	low	Invertebrate	nonpelagic	diurnal	sed	25.366	402.369	0.991892	continental	0.633468
Dicrurus_waldenii	Corvoidea	1.30103	1.29003	1.5966	0.711568	NA	NA	NA	bi	nonparasite	1.79176	open	med	Invertebrate	nonpelagic	diurnal	sed	26.6088	559.8	12.5	insular	NA
Diglossa_baritula	Passeroidea	1.14613	1.20412	1.47712	0.68313	0.568202	0.30103	NA	uni	nonparasite	0.788457	open	low	Omnivore	nonpelagic	diurnal	sed	23.7072	379.311	17.1842	continental	0.164353
Diglossa_plumbea	Passeroidea	1.14613	1.20412	1.47712	0.68313	0.568202	0.30103	NA	uni	nonparasite	0.336472	open	none	Omnivore	nonpelagic	diurnal	sed	25.1368	501.889	9.5	continental	0.164353
Diglossa_sittoides	Passeroidea	1.14613	1.20412	1.47712	0.68313	0.568202	0.30103	NA	uni	nonparasite	NA	open	low	Omnivore	nonpelagic	diurnal	sed	19.2961	425.364	6.27165	continental	0.164353
Dinopium_benghalense	PICIFORMES	1.25527	1.32222	1.59106	0.679366	0.763428	0.431364	NA	bi	nonparasite	0.916291	cavity	med	Invertebrate	nonpelagic	diurnal	sed	30.9503	274.564	22.3373	continental	0.838849
Diomedea_amsterdamensis	PROCELLARIIFORMES	1.89694	2.42435	2.53725	0.478458	1.43457	0	NA	bi	nonparasite	0	open	none	Omnivore	pelagic	diurnal	mig	20.2532	166.659	36.1785	continental	2.66087
Diomedea_antipodensis	PROCELLARIIFORMES	1.89763	2.45309	2.55973	0.466606	1.43775	0	altricial	bi	nonparasite	0	open	none	Invertebrate	pelagic	diurnal	mig	17.2291	270.118	47.6957	continental	2.66638
Diomedea_dabbenena	PROCELLARIIFORMES	1.89625	2.4383	2.5479	0.472255	1.45788	0	NA	bi	nonparasite	0	open	none	Invertebrate	pelagic	diurnal	mig	20.9444	232.331	38.368	continental	2.66638
Diomedea_epomophora	PROCELLARIIFORMES	1.89708	2.37658	2.50092	0.498973	1.62634	0	semi-precocial	bi	nonparasite	0	open	none	Invertebrate	pelagic	diurnal	mig	13.1789	267.778	48.5124	continental	2.64836
Diomedea_exulans	PROCELLARIIFORMES	1.89625	2.44381	2.55218	0.469932	1.36736	0	semi-precocial	bi	nonparasite	0	open	none	Invertebrate	pelagic	diurnal	mig	14.2379	234.132	46.8188	continental	2.67571
Diomedea_sanfordi	PROCELLARIIFORMES	1.89625	2.37291	2.49797	0.500199	1.43136	0	altricial	bi	nonparasite	0	open	none	Invertebrate	pelagic	diurnal	mig	14.0596	241.629	47.5532	continental	2.64836
Diopsittaca_nobilis	PSITTACIFORMES	1.38021	1.77815	1.92428	0.534522	0.886491	0.60206	NA	uni	nonparasite	NA	cavity	low	Omnivore	nonpelagic	diurnal	sed	25.6181	372.763	10.5491	continental	0.845098
Dioptrornis_fischeri	Muscicapoidea	1.09691	1.20412	1.45484	0.662266	NA	NA	NA	bi	nonparasite	NA	open	med	Invertebrate	nonpelagic	diurnal	sed	22.8761	259.275	3.52041	continental	NA
Discosura_langsdorffi	TROCHILIFORMES	1.11394	1.30103	1.51851	0.627646	0.623249	NA	NA	uni	nonparasite	2.3979	open	high	FruiNect	nonpelagic	diurnal	sed	25.9024	572.824	6.58824	continental	NA
Discosura_longicaudus	TROCHILIFORMES	1.13033	1.32222	1.53782	0.625543	0.623249	0.30103	NA	uni	nonparasite	1.38629	open	med	FruiNect	nonpelagic	diurnal	sed	26.4097	339.172	1.37879	continental	NA
Diuca_diuca	Passeroidea	1.13033	0.977724	1.36173	0.766131	0.579784	NA	altricial	uni	nonparasite	NA	open	low	PlantSeed	nonpelagic	diurnal	mig	17.7094	110.24	37.1792	continental	NA
Dolichonyx_oryzivorus	Passeroidea	1.10551	1.05115	1.38021	0.728869	0.591065	0.711174	altricial	uni	nonparasite	0	mixed	none	Invertebrate	nonpelagic	diurnal	mig	17.9884	234.251	45.7555	continental	0.439333
Doricha_eliza	TROCHILIFORMES	1.17609	1.36173	1.57978	0.628281	0.623249	0.30103	NA	uni	nonparasite	0.405465	open	low	FruiNect	nonpelagic	diurnal	sed	27.5337	340.294	21.0714	continental	-0.259637
Doryfera_ludovicae	TROCHILIFORMES	1.27875	1.42325	1.65801	0.646206	0.623249	0.30103	NA	uni	nonparasite	NA	open	high	FruiNect	nonpelagic	diurnal	mig	20.248	499.534	1.5102	continental	-0.0457575
Drepanoptila_holosericea	COLUMBIFORMES	1.32222	1.32222	1.62325	0.707107	0.819544	0.30103	semi-precocial	bi	nonparasite	NA	open	med	FruiNect	nonpelagic	diurnal	sed	25.1895	698.705	21.5	insular	NA
Dromaius_novaehollandiae	CASUARIIFORMES	1.73918	1.8451	2.09639	0.662818	1.02119	0.962843	precocial	uni	nonparasite	0	open	none	Omnivore	nonpelagic	diurnal	sed	26.2621	168.881	27.8945	continental	2.76373
Drymodes_brunneopygia	Petroicidae	1.20412	1.0607	1.43933	0.76277	0.556303	0	altricial	bi	nonparasite	0	open	low	Invertebrate	nonpelagic	diurnal	sed	23.5915	64.9623	32.5685	continental	0.639486
Drymornis_bridgesii	Furnariidae	1.14613	1.32222	1.54407	0.632456	0.662758	0.380211	NA	bi	nonparasite	0.916291	mixed	low	Invertebrate	nonpelagic	diurnal	sed	24.9745	300.169	29.6941	continental	NA
Dryocopus_javensis	PICIFORMES	1.14613	1.41497	1.60206	0.591608	0.763428	0.447158	NA	bi	nonparasite	1.60944	cavity	high	Invertebrate	nonpelagic	diurnal	sed	26.7303	566.972	9.45354	continental	1.02531
Dryocopus_martius	PICIFORMES	1.09691	1.43537	1.59934	0.560772	0.763428	0.660391	altricial	bi	nonparasite	1.38629	mixed	high	Invertebrate	nonpelagic	diurnal	sed	14.8912	216.803	55.8121	continental	1.07188
Dryocopus_pileatus	PICIFORMES	1.22401	1.42325	1.63599	0.622321	0.763428	0.562392	altricial	bi	nonparasite	1.60944	mixed	high	Invertebrate	nonpelagic	diurnal	sed	18.3193	265.83	45.4346	continental	1.04139
Dryoscopus_cubla	Corvoidea	1.11394	1.25527	1.49136	0.647576	0.763428	0.352183	altricial	bi	nonparasite	1.09861	open	med	Omnivore	nonpelagic	diurnal	sed	24.1184	271.291	13.8383	continental	0.4843
Ducula_bicolor	COLUMBIFORMES	1.43136	1.41497	1.72428	0.713746	0.819544	0	NA	bi	nonparasite	2.07944	open	med	FruiNect	nonpelagic	diurnal	sed	27.0117	566.005	2.34058	continental	1.4133
Ducula_spilorrhoa	COLUMBIFORMES	1.43136	1.36173	1.69897	0.734847	0.819544	0	NA	bi	nonparasite	0	open	med	FruiNect	nonpelagic	diurnal	mig	27.4104	668.178	10.375	continental	1.35411
Dulus_dominicus	Muscicapoidea	1.17609	1.50515	1.6721	0.564933	NA	0.60206	NA	NA	nonparasite	1.94591	closed	none	FruiNect	nonpelagic	diurnal	sed	26.153	407.829	18.8077	insular	0.682145
Dumetella_carolinensis	Muscicapoidea	1.11394	1.04532	1.38202	0.734452	0.799341	0.572	altricial	uni	nonparasite	0.693147	open	low	Invertebrate	nonpelagic	diurnal	mig	19.7911	240.612	42.875	continental	0.579784
Dumetia_hyperythra	Sylvioidea	1.11394	1.25527	1.49136	0.647576	0.643453	0.477121	NA	NA	nonparasite	0	closed	none	Invertebrate	nonpelagic	diurnal	sed	30.7994	221.216	19.5739	continental	0.238046
Dysithamnus_mentalis	Thamnophilidae	1.13033	0.966142	1.35698	0.770329	0.681241	0.30103	altricial	bi	nonparasite	0.470004	open	med	Invertebrate	nonpelagic	diurnal	sed	24.3808	438.608	8.99378	continental	0.346353
Dysithamnus_striaticeps	Thamnophilidae	1.14613	1.04139	1.39794	0.748331	0.681241	0.30103	NA	bi	nonparasite	0.916291	open	high	Invertebrate	nonpelagic	diurnal	sed	25.9635	524.301	12.65	continental	NA
Eclectus_roratus	PSITTACIFORMES	1.46427	1.91514	2.04679	0.511375	1.00432	0.30103	altricial	uni	nonparasite	NA	cavity	med	PlantSeed	nonpelagic	diurnal	sed	26.1024	742.876	5.56842	insular	1.37703
Egretta_caerulea	PELECANIFORMES	1.35698	1.49485	1.73239	0.649073	0.819544	0.603144	semi-precocial	bi	nonparasite	0.405465	NA	low	Invertebrate	nonpelagic	diurnal	mig	25.9387	395.548	7.75397	continental	1.39794
Egretta_eulophotes	PELECANIFORMES	1.37107	1.57978	1.78888	0.618154	0.819544	0.556303	NA	bi	nonparasite	0.207014	NA	low	Invertebrate	nonpelagic	diurnal	mig	22.0381	488.351	39.3333	continental	1.44716
Egretta_garzetta	PELECANIFORMES	1.33244	1.62839	1.80618	0.579601	0.819544	0.598426	semi-precocial	bi	nonparasite	0	NA	none	Invertebrate	nonpelagic	diurnal	mig	25.7617	298.722	7.64659	continental	1.44716
Egretta_gularis	PELECANIFORMES	1.36173	1.64098	1.82445	0.587	0.819544	0.528274	NA	bi	nonparasite	NA	NA	low	Invertebrate	nonpelagic	diurnal	sed	29.3556	236.061	8.57127	continental	1.44716
Egretta_novaehollandiae	PELECANIFORMES	1.39794	1.61013	1.8179	0.616626	0.819544	0.619876	altricial	bi	nonparasite	1.60944	open	low	Omnivore	nonpelagic	diurnal	mig	23.0741	317.167	28.1508	continental	1.50515
Egretta_rufescens	PELECANIFORMES	1.43933	1.47349	1.75778	0.693072	0.819544	0.525045	semi-precocial	bi	nonparasite	0	NA	low	VertFishScav	nonpelagic	diurnal	mig	27.4956	321.529	23.4467	continental	1.57978
Egretta_sacra	PELECANIFORMES	1.42325	1.61674	1.83171	0.624839	0.819544	0.574031	altricial	bi	nonparasite	0	NA	low	Omnivore	pelagic	diurnal	mig	26.0106	528.012	4.56421	continental	1.44716
Egretta_thula	PELECANIFORMES	1.29003	1.47712	1.69461	0.627646	0.832509	0.559508	semi-precocial	bi	nonparasite	0	open	none	Omnivore	nonpelagic	diurnal	mig	24.6791	337.999	5.31483	continental	1.38917
Egretta_tricolor	PELECANIFORMES	1.33746	1.49136	1.72222	0.642123	0.80618	0.539912	semi-precocial	bi	nonparasite	0	open	low	VertFishScav	nonpelagic	diurnal	mig	26.5013	367.986	17.0695	continental	1.32222
Elaenia_chiriquensis	Tyrannidae	1.16137	1.19033	1.47712	0.695222	0.662758	0.30103	altricial	uni	nonparasite	0.693147	open	low	Omnivore	nonpelagic	diurnal	sed	25.349	384.619	6.80418	continental	0.332438
Elaenia_flavogaster	Tyrannidae	1.20412	1.21748	1.51188	0.701646	0.662758	0.290035	altricial	uni	nonparasite	NA	open	none	Omnivore	nonpelagic	diurnal	sed	25.569	393.603	6.06493	continental	0.444825
Elaenia_frantzii	Tyrannidae	1.17609	1.21085	1.49485	0.69282	0.662758	0.30103	NA	uni	nonparasite	1.09861	open	med	FruiNect	nonpelagic	diurnal	sed	23.6234	413.493	8.48649	continental	NA
Elaenia_mesoleuca	Tyrannidae	1.19033	1.30103	1.55023	0.660772	0.662758	0.380211	NA	bi	nonparasite	1.60944	open	high	Omnivore	nonpelagic	diurnal	mig	23.7847	468.376	22.6807	continental	NA
Elaenia_parvirostris	Tyrannidae	1.14613	1.17609	1.4624	0.694808	0.662758	0.380211	NA	bi	nonparasite	NA	open	med	Invertebrate	nonpelagic	diurnal	mig	24.4507	376.651	27.4207	continental	0.447158
Elaenia_spectabilis	Tyrannidae	1.16137	1.25527	1.51188	0.667947	0.662758	NA	NA	uni	nonparasite	1.60944	open	med	Omnivore	nonpelagic	diurnal	mig	25.6012	396.054	18.9352	continental	0.307496
Elanoides_forficatus	ACCIPITRIFORMES	1.46052	1.63699	1.85869	0.632291	0.880814	0.271261	NA	bi	nonparasite	2.19722	NA	low	Invertebrate	nonpelagic	diurnal	mig	25.3815	416.505	4.06846	continental	1.56378
Elanus_axillaris	ACCIPITRIFORMES	1.49136	1.54716	1.82119	0.68405	0.819544	0.555296	semi-precocial	NA	nonparasite	1.60944	open	none	VertFishScav	nonpelagic	diurnal	sed	27.3349	193.082	25.7303	continental	1.36173
Elanus_caeruleus	ACCIPITRIFORMES	1.41497	1.52827	1.77634	0.659656	0.819544	0.544068	semi-precocial	bi	nonparasite	0.559616	open	none	VertFishScav	nonpelagic	diurnal	sed	27.0561	297.078	4.41649	continental	1.32222
Elanus_leucurus	ACCIPITRIFORMES	1.4843	1.57258	1.83171	0.67034	0.819544	0.60206	altricial	uni	nonparasite	NA	NA	none	VertFishScav	nonpelagic	diurnal	mig	24.6785	333.559	6.27762	continental	1.37475
Elanus_scriptus	ACCIPITRIFORMES	1.49136	1.52827	1.81124	0.691928	0.819544	0.615775	semi-precocial	NA	nonparasite	1.09861	open	none	VertFishScav	nonpelagic	diurnal	sed	29.9588	183.791	23.0435	continental	1.41497
Eleothreptus_candicans	CAPRIMULGIFORMES	1.27875	1.29003	1.58546	0.7025	0.732394	0.30103	NA	bi	nonparasite	0	open	none	Invertebrate	nonpelagic	noctural	sed	25.197	527.398	19.5	continental	0.736397
Elminia_albonotata	Sylvioidea	1.19033	1.07918	1.43933	0.750757	0.556303	0.230449	NA	uni	nonparasite	1.09861	open	med	Invertebrate	nonpelagic	diurnal	sed	23.5282	300.513	8.73134	continental	0.217484
Elminia_nigromitrata	Sylvioidea	1.20412	1.09691	1.45484	0.749269	0.556303	0.30103	NA	uni	nonparasite	NA	open	med	Invertebrate	nonpelagic	diurnal	sed	25.4526	389.98	2.46786	continental	0.133539
Elseyornis_melanops	CHARADRIIFORMES	1.39358	1.4624	1.73038	0.678576	0.826075	0.447158	precocial	NA	nonparasite	0	open	none	Invertebrate	nonpelagic	diurnal	sed	26.6476	209.534	26.5037	continental	0.799341
Emberiza_aureola	Passeroidea	1.12222	1.11394	1.41913	0.710466	0.556303	0.610483	altricial	uni	nonparasite	0	open	none	PlantSeed	nonpelagic	diurnal	mig	13.7355	206.519	58.625	continental	0.390051
Emberiza_bruniceps	Passeroidea	1.09691	1.09691	1.39794	0.707107	0.556303	0.619615	altricial	uni	nonparasite	NA	open	none	PlantSeed	nonpelagic	diurnal	mig	23.0306	52.7437	43.7086	continental	0.44248
Emberiza_cabanisi	Passeroidea	1.11394	1.20412	1.4624	0.669534	0.556303	0.389166	NA	uni	nonparasite	0.693147	open	low	PlantSeed	nonpelagic	diurnal	sed	25.1681	283.823	4.47192	continental	0.424065
Emberiza_caesia	Passeroidea	1.07918	1.09691	1.38917	0.699854	0.556303	0.653213	NA	uni	nonparasite	0	open	none	Omnivore	nonpelagic	diurnal	mig	23.3333	38.0091	37.3558	continental	0.363612
Emberiza_capensis	Passeroidea	1.13033	1.0607	1.39794	0.734847	0.556303	0.431364	NA	uni	nonparasite	0	open	none	PlantSeed	nonpelagic	diurnal	sed	NA	NA	NA	NA	0.342423
Emberiza_cia	Passeroidea	1.13354	1.05308	1.3962	0.739043	0.556303	0.603505	altricial	uni	nonparasite	0	NA	low	PlantSeed	nonpelagic	diurnal	mig	20.0235	119.219	39.9289	continental	0.44248
Emberiza_cioides	Passeroidea	1.04139	1.04139	1.34242	0.707107	0.556303	0.643453	NA	uni	nonparasite	0	open	low	PlantSeed	nonpelagic	diurnal	sed	18.3827	291.537	43.0433	continental	0.418301
Emberiza_cirlus	Passeroidea	1.07918	1.08814	1.38471	0.703452	0.556303	0.556303	NA	uni	nonparasite	NA	open	low	PlantSeed	nonpelagic	diurnal	sed	20.7961	118.987	41.4264	continental	0.462398
Emberiza_citrinella	Passeroidea	1.11394	1.09604	1.40611	0.714356	0.568202	0.57878	altricial	uni	nonparasite	0	open	low	PlantSeed	nonpelagic	diurnal	mig	15.5599	200.175	55.9322	continental	0.468347
Emberiza_hortulana	Passeroidea	1.0607	1.09691	1.38021	0.692219	0.556303	0.657295	altricial	uni	nonparasite	0	open	low	Invertebrate	nonpelagic	diurnal	mig	17.5048	174.815	51.5126	continental	0.394452
Emberiza_melanocephala	Passeroidea	1.14613	1.16137	1.45484	0.700877	0.556303	0.591065	altricial	uni	nonparasite	1.09861	open	none	PlantSeed	nonpelagic	diurnal	mig	23.181	71.0411	38.8065	continental	0.488551
Emberiza_pallasi	Passeroidea	1.11394	1.0607	1.38917	0.728431	0.556303	0.645258	NA	uni	nonparasite	0	NA	none	PlantSeed	nonpelagic	diurnal	mig	11.5627	166.341	62.9194	continental	0.263044
Emberiza_pusilla	Passeroidea	1.0607	1.0607	1.36173	0.707107	0.556303	0.698391	NA	uni	nonparasite	0	open	low	PlantSeed	nonpelagic	diurnal	mig	12.3288	184.629	62.6545	continental	0.276462
Emberiza_rustica	Passeroidea	1.09691	1.14613	1.42325	0.686803	0.556303	0.661813	NA	uni	nonparasite	0	NA	low	PlantSeed	nonpelagic	diurnal	mig	12.743	191.658	61.372	continental	0.384264
Emberiza_schoeniclus	Passeroidea	1.11394	1.05115	1.38471	0.732177	0.556303	0.656817	altricial	uni	nonparasite	0	open	none	PlantSeed	nonpelagic	diurnal	mig	15.9503	183.208	54.6274	continental	0.355547
Emberiza_striolata	Passeroidea	1.16137	1.25527	1.51188	0.667947	0.556303	0.473852	altricial	uni	nonparasite	0	open	none	PlantSeed	nonpelagic	diurnal	sed	30.6195	37.9106	23.3863	continental	0.307496
Emblema_pictum	Passeroidea	1.18682	1.3248	1.56229	0.649025	NA	0.559308	altricial	bi	nonparasite	0	closed	none	PlantSeed	nonpelagic	diurnal	sed	30.6141	176.011	22.3601	continental	-0.00436481
Eminia_lepida	Sylvioidea	1.09691	1.20412	1.45484	0.662266	0.633468	0.390641	NA	bi	nonparasite	0.693147	closed	low	Invertebrate	nonpelagic	diurnal	sed	23.07	229.455	0.487342	continental	0.247973
Empidonax_alnorum	Tyrannidae	1.14613	1.1383	1.44326	0.710285	0.579784	0.544068	NA	uni	nonparasite	0.485508	open	low	Invertebrate	nonpelagic	diurnal	mig	14.1587	241.527	54.2015	continental	0.225309
Empidonax_difficilis	Tyrannidae	1.16137	1.19934	1.4818	0.691486	0.568202	0.498311	altricial	uni	nonparasite	0.262364	mixed	med	Invertebrate	nonpelagic	diurnal	mig	14.6617	216.173	48.0025	continental	0.1854
Empidonax_flavescens	Tyrannidae	1.21748	1.19033	1.50515	0.71807	0.568202	0.384712	altricial	uni	nonparasite	NA	mixed	med	Invertebrate	nonpelagic	diurnal	sed	25.0145	461.111	13.9595	continental	0.262451
Empidonax_flaviventris	Tyrannidae	1.17609	1.11394	1.44716	0.731925	0.568202	0.588272	altricial	uni	nonparasite	0	mixed	med	Invertebrate	nonpelagic	diurnal	mig	14.4385	247.656	52.6203	continental	0.214844
Empidonax_fulvifrons	Tyrannidae	1.17609	1.20412	1.49136	0.695608	0.568202	0.548185	altricial	uni	nonparasite	1.30833	open	low	Invertebrate	nonpelagic	diurnal	mig	23.0758	351.747	21.9409	continental	0.0606978
Empidonax_hammondii	Tyrannidae	1.17609	1.23679	1.50853	0.681994	0.579784	0.554287	altricial	uni	nonparasite	1.50408	open	med	Invertebrate	nonpelagic	diurnal	mig	13.9242	156.137	51.7276	continental	0.161368
Empidonax_minimus	Tyrannidae	1.14301	1.16806	1.45675	0.696843	0.531479	0.600428	altricial	uni	nonparasite	0.470004	open	med	Invertebrate	nonpelagic	diurnal	mig	15.5748	227.168	51.3118	continental	0.143015
Empidonax_oberholseri	Tyrannidae	1.16137	1.2492	1.50853	0.670531	0.579784	0.555699	altricial	uni	nonparasite	1.09861	open	med	Invertebrate	nonpelagic	diurnal	mig	16.7612	118.669	44.3844	continental	0.0791812
Empidonax_occidentalis	Tyrannidae	1.16137	1.20817	1.48643	0.68781	0.568202	0.525045	altricial	uni	nonparasite	0.182322	mixed	high	Invertebrate	nonpelagic	diurnal	mig	19.0474	180.302	37.2143	continental	0.188928
Empidonax_traillii	Tyrannidae	1.1486	1.13988	1.44529	0.710649	0.591065	0.541579	altricial	uni	nonparasite	0.470004	open	low	Invertebrate	nonpelagic	diurnal	mig	19.731	196.408	42.2582	continental	0.243038
Empidonax_virescens	Tyrannidae	1.1383	1.15912	1.44986	0.698585	0.568202	0.449093	altricial	uni	nonparasite	1.38629	open	med	Invertebrate	nonpelagic	diurnal	mig	24.043	310.063	36.9239	continental	0.269513
Empidonax_wrightii	Tyrannidae	1.16137	1.20412	1.4843	0.6895	0.568202	0.545101	altricial	uni	nonparasite	0.470004	open	med	Invertebrate	nonpelagic	diurnal	mig	18.6584	88.2929	40.0185	continental	0.20412
Empidonomus_aurantioatrocristatus	Tyrannidae	1.19033	1.20412	1.49831	0.701472	0.556303	0.447158	NA	bi	nonparasite	1.09861	open	med	Invertebrate	nonpelagic	diurnal	mig	25.2619	353.35	20.1685	continental	NA
Enicognathus_leptorhynchus	PSITTACIFORMES	1.43136	1.63849	1.84819	0.618853	0.778151	0.528274	NA	uni	nonparasite	2.99573	mixed	med	PlantSeed	nonpelagic	diurnal	mig	14.9862	179.343	39.1207	continental	NA
Eopsaltria_australis	Petroicidae	1.20276	1.09517	1.45332	0.749413	0.799341	0.335792	altricial	uni	nonparasite	0.693147	open	med	Invertebrate	nonpelagic	diurnal	sed	23.6858	287.227	29.3228	continental	0.436163
Eopsaltria_georgiana	Petroicidae	1.16137	1.11394	1.43933	0.726135	0.799341	0.30103	altricial	uni	nonparasite	0.405465	open	med	Invertebrate	nonpelagic	diurnal	sed	22.3002	57.9876	32.6111	continental	0.4133
Ephippiorhynchus_senegalensis	CICONIIFORMES	1.51188	1.92942	2.07004	0.525924	1.20683	0.414973	NA	bi	nonparasite	NA	open	none	VertFishScav	nonpelagic	diurnal	sed	26.1776	241.105	2.66791	continental	2.16435
Epthianura_albifrons	Meliphagoidea	1.13033	1.14922	1.44091	0.699379	0.763428	0.477121	altricial	bi	nonparasite	0	open	low	Invertebrate	nonpelagic	diurnal	sed	24.2829	105.567	31.8352	continental	0.217484
Epthianura_aurifrons	Meliphagoidea	1.0607	1	1.33244	0.731357	0.763428	0.431364	NA	NA	nonparasite	0	open	none	Invertebrate	nonpelagic	diurnal	sed	28.1929	146.141	26.1783	continental	0.193125
Epthianura_tricolor	Meliphagoidea	1.06819	0.995635	1.33445	0.73598	0.763428	0.507968	altricial	NA	nonparasite	0	open	none	Invertebrate	nonpelagic	diurnal	mig	28.3889	95.1656	27.2478	continental	0.146128
Eremalauda_dunni	Sylvioidea	1.16137	1.16137	1.4624	0.707107	0.579784	0.393575	NA	NA	nonparasite	0	open	none	PlantSeed	nonpelagic	diurnal	sed	32.5829	22.5387	20.6197	continental	NA
Eremalauda_starki	Sylvioidea	1.07918	1	1.34242	0.738549	0.579784	0.371068	NA	uni	nonparasite	0	NA	none	PlantSeed	nonpelagic	diurnal	sed	24.3372	112.029	22.9757	continental	NA
Eremomela_icteropygialis	Sylvioidea	1.04139	1.19033	1.42325	0.644278	0.556303	0.30103	altricial	NA	nonparasite	0.693147	open	none	Invertebrate	nonpelagic	diurnal	sed	NA	NA	NA	NA	0.0253059
Eremomela_salvadorii	Sylvioidea	1.04139	1.19033	1.42325	0.644278	NA	0.30103	NA	NA	nonparasite	0.693147	open	NA	Invertebrate	nonpelagic	diurnal	NA	NA	NA	NA	NA	0.0170333
Eremophila_alpestris	Sylvioidea	1.04139	1.34733	1.52179	0.575176	0.653213	0.526016	altricial	uni	nonparasite	0	mixed	none	Omnivore	nonpelagic	diurnal	mig	13.9509	152.375	54.4644	continental	0.497275
Eremophila_bilopha	Sylvioidea	1.13033	1.19033	1.4624	0.682288	0.653213	0.456366	NA	uni	nonparasite	0	open	none	PlantSeed	nonpelagic	diurnal	sed	27.6879	6.72487	30.8957	continental	0.423246
Eremopterix_australis	Sylvioidea	1.0086	0.954243	1.2833	0.728869	0.579784	0.447158	NA	bi	nonparasite	0	NA	none	PlantSeed	nonpelagic	diurnal	sed	23.5973	84.9298	28.5779	continental	0.201397
Eremopterix_leucopareia	Sylvioidea	1.07918	1.17609	1.43136	0.666667	0.579784	0.380211	NA	NA	nonparasite	0	open	none	PlantSeed	nonpelagic	diurnal	sed	23.6905	252.892	4.93103	continental	0.152288
Eremopterix_leucotis	Sylvioidea	1.04139	1.04139	1.34242	0.707107	0.579784	0.146128	altricial	uni	nonparasite	0	open	none	Omnivore	nonpelagic	diurnal	sed	27.9465	146.554	0.305556	continental	NA
Eremopterix_nigriceps	Sylvioidea	1.0607	1.11394	1.38917	0.685119	0.579784	0.329059	altricial	uni	nonparasite	0	open	none	PlantSeed	nonpelagic	diurnal	sed	32.1445	51.4653	18.7052	continental	0.22981
Eremopterix_verticalis	Sylvioidea	1.07918	0.929419	1.31175	0.765092	0.579784	0.342423	altricial	uni	nonparasite	0	NA	none	PlantSeed	nonpelagic	diurnal	sed	24.0593	170.276	22.7086	continental	0.291702
Ergaticus_versicolor	Passeroidea	1.13033	1.02119	1.38021	0.75	0.591065	0.477121	NA	bi	nonparasite	0	closed	high	Invertebrate	nonpelagic	diurnal	sed	22.8527	560.904	15.3571	continental	0.1959
Erithacus_rubecula	Muscicapoidea	1.14145	1.12872	1.43616	0.712268	0.778151	0.709694	altricial	uni	nonparasite	0	mixed	low	Omnivore	nonpelagic	diurnal	mig	16.8411	189.558	53.0987	continental	0.384712
Erythropygia_coryphaeus	Muscicapoidea	1.14613	1.1383	1.44326	0.710285	0.579784	0.477121	altricial	uni	nonparasite	0	mixed	none	Invertebrate	nonpelagic	diurnal	sed	22.735	115.478	29.1514	continental	NA
Erythropygia_galactotes	Muscicapoidea	1.13033	1.0607	1.39794	0.734847	0.579784	0.538134	altricial	uni	nonparasite	0.405465	NA	low	Invertebrate	nonpelagic	diurnal	mig	28.2025	38.1693	28.3616	continental	0.496238
Erythropygia_hartlaubi	Muscicapoidea	1.07918	1.16137	1.42325	0.672927	0.579784	0.380211	NA	uni	nonparasite	NA	open	none	Invertebrate	nonpelagic	diurnal	sed	23.3852	308.952	1.69048	continental	0.363612
Erythropygia_leucophrys	Muscicapoidea	1.07918	1.0607	1.37107	0.71459	0.579784	0.447158	altricial	uni	nonparasite	NA	open	low	Invertebrate	nonpelagic	diurnal	sed	24.6615	278.822	8.90167	continental	0.44248
Erythropygia_paena	Muscicapoidea	1.11394	1.14613	1.43136	0.693889	0.579784	0.447158	altricial	uni	nonparasite	0	open	none	Invertebrate	nonpelagic	diurnal	sed	24.8913	159.412	22.1881	continental	0.3517
Erythropygia_quadrivirgata	Muscicapoidea	1.07918	1.20412	1.44716	0.654654	0.579784	0.380211	altricial	uni	nonparasite	0.405465	mixed	med	Invertebrate	nonpelagic	diurnal	sed	25.4309	291.455	14.4659	continental	0.390935
Erythropygia_signata	Muscicapoidea	1.16137	1.17609	1.46982	0.701089	0.579784	0.380211	NA	uni	nonparasite	0.693147	cavity	med	Invertebrate	nonpelagic	diurnal	sed	23.6386	335.686	27.1512	continental	0.468347
Erythrotriorchis_radiatus	ACCIPITRIFORMES	1.61278	1.72016	1.97081	0.662195	0.880814	0.30103	semi-precocial	NA	nonparasite	2.30259	open	med	VertFishScav	nonpelagic	diurnal	sed	28.4265	415.888	17.9625	continental	NA
Erythrura_cyaneovirens	Passeroidea	1.13033	1.29003	1.51851	0.639602	NA	0.544068	altricial	bi	nonparasite	1.38629	closed	low	Omnivore	nonpelagic	diurnal	sed	26.0409	1066.08	13.5	NA	NA
Erythrura_gouldiae	Passeroidea	1.15381	1.2492	1.50515	0.667317	NA	0.746245	altricial	bi	nonparasite	NA	mixed	none	PlantSeed	nonpelagic	diurnal	sed	30.3032	316.479	16.2143	continental	0.152288
Erythrura_hyperythra	Passeroidea	1.13033	1.38021	1.57403	0.6	NA	0.60206	altricial	bi	nonparasite	0.693147	closed	med	PlantSeed	nonpelagic	diurnal	sed	26.047	527.965	1.09375	insular	NA
Erythrura_prasina	Passeroidea	1.11394	1.32222	1.53148	0.618347	NA	0.690196	altricial	bi	nonparasite	NA	closed	med	PlantSeed	nonpelagic	diurnal	sed	26.7736	611.248	2.69748	continental	0.123852
Erythrura_psittacea	Passeroidea	1.11394	1.30103	1.51851	0.627646	NA	0.60206	altricial	bi	nonparasite	NA	closed	low	Omnivore	nonpelagic	diurnal	sed	25.1727	725.356	21.3333	insular	NA
Erythrura_trichroa	Passeroidea	1.11394	1.32222	1.53148	0.618347	NA	0.559308	altricial	bi	nonparasite	NA	closed	med	PlantSeed	nonpelagic	diurnal	sed	25.717	688.434	4.89062	insular	0.0791812
Esacus_giganteus	CHARADRIIFORMES	1.47712	1.92428	2.0569	0.512989	1.02119	0.0511525	NA	bi	nonparasite	0	open	none	Invertebrate	nonpelagic	diurnal	sed	27.1974	538.445	5.83228	continental	1.77452
Estrilda_astrild	Passeroidea	1.0607	1.25527	1.46982	0.624364	0.556303	0.690196	altricial	bi	nonparasite	0	closed	none	PlantSeed	nonpelagic	diurnal	sed	24.229	265.515	10.388	continental	-0.132238
Estrilda_atricapilla	Passeroidea	1.07918	1.27875	1.49136	0.622171	0.579784	0.511883	NA	bi	nonparasite	0.693147	closed	low	Invertebrate	nonpelagic	diurnal	sed	24.9974	458.36	0.508696	continental	-0.119186
Estrilda_caerulescens	Passeroidea	1.0607	1.25527	1.46982	0.624364	0.612784	0.658011	NA	bi	nonparasite	NA	closed	none	PlantSeed	nonpelagic	diurnal	sed	29.8361	135.03	10.8867	continental	-0.0222764
Estrilda_charmosyna	Passeroidea	1.07918	1.34242	1.53148	0.594089	0.579784	0.620656	NA	bi	nonparasite	NA	NA	none	PlantSeed	nonpelagic	diurnal	sed	26.0616	149.733	3.52564	continental	-0.0222764
Estrilda_erythronotos	Passeroidea	1.07918	1.34242	1.53148	0.594089	0.579784	0.64836	altricial	bi	nonparasite	1.09861	closed	none	PlantSeed	nonpelagic	diurnal	sed	24.9004	177.181	11.0732	continental	-0.0222764
Estrilda_melpoda	Passeroidea	1.04139	1.31175	1.49831	0.590937	0.579784	0.696793	altricial	bi	nonparasite	0	closed	low	PlantSeed	nonpelagic	diurnal	sed	26.7874	327.829	3.49568	continental	-0.167491
Estrilda_nigriloris	Passeroidea	1.0607	1.23045	1.45484	0.635223	0.579784	0.690196	altricial	bi	nonparasite	NA	NA	none	PlantSeed	nonpelagic	diurnal	sed	23.4869	254.234	9.5	continental	-0.127844
Estrilda_nonnula	Passeroidea	1.07918	1.27875	1.49136	0.622171	0.579784	0.740363	NA	bi	nonparasite	0.693147	closed	low	PlantSeed	nonpelagic	diurnal	sed	24.5582	331.81	2.58696	continental	-0.091515
Estrilda_paludicola	Passeroidea	1.09691	1.30103	1.51188	0.620174	0.579784	0.672098	altricial	bi	nonparasite	0	closed	low	PlantSeed	nonpelagic	diurnal	sed	23.922	280.467	2.07388	continental	-0.173925
Estrilda_rhodopyga	Passeroidea	1.11394	1.25527	1.49136	0.647576	0.579784	0.60206	altricial	bi	nonparasite	0	closed	low	PlantSeed	nonpelagic	diurnal	sed	25.1008	192.838	3.53226	continental	-0.0757207
Estrilda_troglodytes	Passeroidea	1.05115	1.2492	1.4624	0.622841	0.579784	0.653213	altricial	bi	nonparasite	0	closed	none	PlantSeed	nonpelagic	diurnal	sed	30.0025	108.819	11.0593	continental	-0.142668
Eubucco_bourcierii	PICIFORMES	1.17609	1.56229	1.71181	0.539687	0.929419	0.50515	NA	bi	nonparasite	0.405465	mixed	high	FruiNect	nonpelagic	diurnal	mig	22.6549	560.571	3.78986	continental	NA
Eucometis_penicillata	Passeroidea	1.16137	1.05115	1.41078	0.750404	0.568202	0.30103	altricial	uni	nonparasite	0.405465	open	low	Invertebrate	nonpelagic	diurnal	sed	26.0882	456.345	4.53733	continental	0.572872
Eudocimus_albus	PELECANIFORMES	1.33244	1.58546	1.77815	0.598609	0.963788	0.402548	altricial	bi	nonparasite	0	open	low	VertFishScav	nonpelagic	diurnal	sed	27.0267	393.787	17.9437	continental	1.66276
Eudocimus_ruber	PELECANIFORMES	1.35218	1.58546	1.78533	0.607332	0.963788	0.30103	NA	bi	nonparasite	0.693147	open	low	Invertebrate	nonpelagic	diurnal	sed	26.768	272.134	1.99333	continental	1.63347
Eudromia_elegans	TINAMIFORMES	1.30643	1.94448	2.03443	0.432512	0.832509	0.79588	precocial	uni	nonparasite	0	NA	none	PlantSeed	nonpelagic	diurnal	sed	20.7518	167.042	37.2231	continental	1.63347
Eudromias_morinellus	CHARADRIIFORMES	1.41581	1.43933	1.72876	0.697468	0.838849	0.472513	precocial	uni	nonparasite	0	open	none	Invertebrate	nonpelagic	diurnal	mig	9.27925	161.103	65.7193	continental	1.23045
Eudynamys_melanorhynchus	CUCULIFORMES	1.13033	1.27875	1.51188	0.644503	0.623249	0	NA	NA	parasite	NA	NA	med	FruiNect	nonpelagic	diurnal	mig	NA	NA	NA	NA	1.01703
Eudynamys_orientalis	CUCULIFORMES	1.13033	1.27875	1.51188	0.644503	NA	0	NA	NA	parasite	NA	NA	NA	FruiNect	nonpelagic	diurnal	NA	NA	NA	NA	NA	1.01703
Eudynamys_scolopaceus	CUCULIFORMES	1.13033	1.32736	1.54095	0.623289	0.623249	0	altricial	NA	parasite	NA	NA	med	FruiNect	nonpelagic	diurnal	mig	27.1767	492.129	17.5271	continental	0.986772
Eudyptes_chrysocome	SPHENISCIFORMES	1.52179	1.8451	2.01389	0.56748	1.0607	0.30103	semi-precocial	bi	nonparasite	0	open	none	Invertebrate	pelagic	diurnal	mig	7.9117	313.25	52.3611	insular	1.99078
Eudyptes_chrysolophus	SPHENISCIFORMES	1.56229	1.78176	1.98677	0.613424	1.0569	0.30103	semi-precocial	bi	nonparasite	0	open	none	Invertebrate	pelagic	diurnal	mig	5.02272	310.274	55.2451	insular	2.15229
Eudyptes_moseleyi	SPHENISCIFORMES	1.52179	1.8451	2.01389	0.56748	0.954243	0.30103	NA	NA	nonparasite	0	open	none	Invertebrate	pelagic	diurnal	mig	15.9028	252	37.5	insular	2
Eudyptes_pachyrhynchus	SPHENISCIFORMES	1.52827	1.86923	2.03242	0.559665	0.982271	0.30103	semi-precocial	NA	nonparasite	0	open	med	Omnivore	pelagic	diurnal	mig	13.118	580.5	45.5	insular	2.03543
Eudyptes_robustus	SPHENISCIFORMES	1.52179	1.87216	2.03242	0.555504	1.04532	0.30103	semi-precocial	NA	nonparasite	0	open	high	Invertebrate	pelagic	diurnal	mig	12.8065	402	48	insular	2.03743
Eudyptes_schlegeli	SPHENISCIFORMES	1.55023	1.80787	1.99891	0.596565	1.14922	0.30103	semi-precocial	NA	nonparasite	0	open	none	Invertebrate	pelagic	diurnal	sed	6.37831	287.4	54.5	insular	2.16435
Eudyptes_sclateri	SPHENISCIFORMES	1.54407	1.87506	2.04139	0.564076	1.0607	0.30103	semi-precocial	NA	nonparasite	0	open	none	Invertebrate	pelagic	diurnal	mig	11.1315	173.5	48.5	insular	2.09342
Eudyptula_minor	SPHENISCIFORMES	1.56467	1.70114	1.93927	0.649678	0.880814	0.30103	semi-precocial	NA	nonparasite	0	mixed	none	VertFishScav	pelagic	diurnal	sed	17.6099	237.627	38.642	continental	1.716
Eulampis_holosericeus	TROCHILIFORMES	1.25527	1.32222	1.59106	0.679366	0.623249	0.30103	NA	uni	nonparasite	0.693147	open	low	FruiNect	nonpelagic	diurnal	sed	27.1737	497.561	16.0333	insular	-0.136677
Eulampis_jugularis	TROCHILIFORMES	1.25527	1.26717	1.56229	0.702247	0.623249	NA	NA	uni	nonparasite	1.38629	open	high	FruiNect	nonpelagic	diurnal	sed	27.1441	548.099	15.375	insular	NA
Eumomota_superciliosa	CORACIIFORMES	1.25527	1.42732	1.65079	0.63422	0.556303	0.60206	NA	bi	nonparasite	NA	mixed	med	Invertebrate	nonpelagic	diurnal	sed	26.6587	357.954	15.9898	continental	0.880814
Euphagus_carolinus	Passeroidea	1.14613	1.13033	1.43933	0.713506	0.623249	0.652891	NA	uni	nonparasite	0.405465	open	high	Invertebrate	nonpelagic	diurnal	mig	12.8788	222.157	57.3175	continental	0.664642
Euphagus_cyanocephalus	Passeroidea	1.10975	1.12629	1.41913	0.70034	0.623249	0.698535	altricial	uni	nonparasite	0	mixed	none	Invertebrate	nonpelagic	diurnal	mig	17.202	167.008	46.6547	continental	0.658727
Euphonia_hirundinacea	Passeroidea	1.20412	1.23045	1.51851	0.696311	0.544068	0.676694	NA	uni	nonparasite	NA	closed	med	FruiNect	nonpelagic	diurnal	sed	26.2306	439.761	17.0269	continental	0.170262
[truncated: 1,936 more rows]
